# Supplementary material for: The interplay between lncRNAs, RNA-binding proteins and viral genome during SARS-CoV-2 infection reveals strong connections with regulatory events involved in RNA metabolism and immune response
Source: Theranostics. 2022 May 9;12(8):3946–62. doi: 10.7150/thno.73268 (PMC9131284; doi:10.7150/thno.73268)
Supplement: Supplementary file 1 — Supplementary table. [file thnov12p3946s1.xlsx]

## Sheet: Covid19 LOW vs NONE
Symbol	ENSEMBL	Gene stable ID	Gene description	Chr	Gene start (bp)	Gene end (bp)	Gene type	logFC	AveExpr	t	P.Value	adj.P.Val	B
S	ENSSASG00005000002		SARS-CoV-2 protein S				SARS.CoV-2	5.496	-0.9342	15.16	5.007e-43	1.148e-38	82.27
S	ENSSASG00005000004		SARS-CoV-2 protein S				SARS.CoV-2	4.788	-1.715	13.18	2.875e-34	3.296e-30	63.01
S	ENSSASG00005000005		SARS-CoV-2 protein S				SARS.CoV-2	4.13	-2.032	11.05	1.487e-25	1.137e-21	44.31
IFI44L	ENSG00000137959	ENSG00000137959	interferon induced protein 44 like [Source:HGNC Symbol;Acc:HGNC:17817]	1	78619902	78646145	protein_coding	3.183	4.767	10.14	3.992e-22	2.288e-18	38.79
SIGLEC1	ENSG00000088827	ENSG00000088827	sialic acid binding Ig like lectin 1 [Source:HGNC Symbol;Acc:HGNC:11127]	20	3686970	3712600	protein_coding	3.006	0.367	7.04	6.317e-12	1.448e-08	16.12
OTOF	ENSG00000115155	ENSG00000115155	otoferlin [Source:HGNC Symbol;Acc:HGNC:8515]	2	26457203	26558756	protein_coding	2.903	-1.081	6.846	2.22e-11	4.241e-08	14.77
IFI6	ENSG00000126709	ENSG00000126709	interferon alpha inducible protein 6 [Source:HGNC Symbol;Acc:HGNC:4054]	1	27666064	27672212	protein_coding	2.445	4.866	8.187	2.216e-15	9.039e-12	24
NRIR	ENSG00000225964	ENSG00000225964	negative regulator of interferon response [Source:HGNC Symbol;Acc:HGNC:51269]	2	6819463	6840464	lncRNA	2.338	0.3006	6.607	1.003e-10	1.769e-07	13.51
IFIT1	ENSG00000185745	ENSG00000185745	interferon induced protein with tetratricopeptide repeats 1 [Source:HGNC Symbol;Acc:HGNC:5407]	10	89392546	89406487	protein_coding	2.318	4.706	7.423	4.913e-13	1.609e-09	18.9
PLVAP	ENSG00000130300	ENSG00000130300	plasmalemma vesicle associated protein [Source:HGNC Symbol;Acc:HGNC:13635]	19	17351450	17377342	protein_coding	2.214	-1.408	6.156	1.529e-09	2.337e-06	10.86
CXCL10	ENSG00000169245	ENSG00000169245	C-X-C motif chemokine ligand 10 [Source:HGNC Symbol;Acc:HGNC:10637]	4	76021118	76023497	protein_coding	2.193	0.4359	5.095	4.948e-07	0.0004363	5.837
ISG15	ENSG00000187608	ENSG00000187608	ISG15 ubiquitin like modifier [Source:HGNC Symbol;Acc:HGNC:4053]	1	1001138	1014540	protein_coding	2.126	4.374	5.997	3.831e-09	5.489e-06	10.47
FBXO39	ENSG00000177294	ENSG00000177294	F-box protein 39 [Source:HGNC Symbol;Acc:HGNC:28565]	17	6776215	6797101	protein_coding	2.019	-0.04448	5.213	2.723e-07	0.0002601	6.344
EPSTI1	ENSG00000133106	ENSG00000133106	epithelial stromal interaction 1 [Source:HGNC Symbol;Acc:HGNC:16465]	13	42886388	42992271	protein_coding	1.849	4.58	6.459	2.483e-10	4.065e-07	13.03
AC104837.2	ENSG00000238015	ENSG00000238015	ribosomal protein L23 (RPL23) pseudogene	1	78666272	78666695	processed_pseudogene	1.849	-1.849	5.236	2.415e-07	0.0002484	6.344
OAS2	ENSG00000111335	ENSG00000111335	2'-5'-oligoadenylate synthetase 2 [Source:HGNC Symbol;Acc:HGNC:8087]	12	112978395	113011723	protein_coding	1.792	6.192	8.178	2.366e-15	9.039e-12	24.03
IFI44	ENSG00000137965	ENSG00000137965	interferon induced protein 44 [Source:HGNC Symbol;Acc:HGNC:16938]	1	78649796	78664078	protein_coding	1.78	5.049	7.171	2.677e-12	7.279e-09	17.31
44256	ENSG00000145416	ENSG00000145416	membrane associated ring-CH-type finger 1 [Source:HGNC Symbol;Acc:HGNC:26077]	4	163524298	164384050	protein_coding	1.777	1.382	4.817	1.935e-06	0.001344	4.649
IFI27	ENSG00000165949	ENSG00000165949	interferon alpha inducible protein 27 [Source:HGNC Symbol;Acc:HGNC:5397]	14	94104836	94116698	protein_coding	1.735	6.092	7.161	2.858e-12	7.279e-09	17.29
OASL	ENSG00000135114	ENSG00000135114	2'-5'-oligoadenylate synthetase like [Source:HGNC Symbol;Acc:HGNC:8090]	12	121017763	121039242	protein_coding	1.729	3.486	4.943	1.05e-06	0.0007522	5.25
RUFY4	ENSG00000188282	ENSG00000188282	RUN and FYVE domain containing 4 [Source:HGNC Symbol;Acc:HGNC:24804]	2	218034960	218090581	protein_coding	1.687	0.09578	4.746	2.713e-06	0.001728	4.294
SERPING1	ENSG00000149131	ENSG00000149131	serpin family G member 1 [Source:HGNC Symbol;Acc:HGNC:1228]	11	57597387	57619171	protein_coding	1.685	3.341	4.752	2.627e-06	0.001721	4.409
RPH3A	ENSG00000089169	ENSG00000089169	rabphilin 3A [Source:HGNC Symbol;Acc:HGNC:17056]	12	112570380	112898881	protein_coding	1.668	-1.803	3.649	0.0002903	0.03139	0.1866
CCDC194	ENSG00000269720	ENSG00000269720	coiled-coil domain containing 194 [Source:HGNC Symbol;Acc:HGNC:53438]	19	17390509	17394158	protein_coding	1.653	-1.652	4.245	2.607e-05	0.008299	2.26
CMPK2	ENSG00000134326	ENSG00000134326	cytidine/uridine monophosphate kinase 2 [Source:HGNC Symbol;Acc:HGNC:27015]	2	6840570	6866635	protein_coding	1.646	4.13	5.972	4.424e-09	5.965e-06	10.31
C1QA	ENSG00000173372	ENSG00000173372	complement C1q A chain [Source:HGNC Symbol;Acc:HGNC:1241]	1	22636628	22639678	protein_coding	1.63	2.134	4.96	9.653e-07	0.0007376	5.293
KLHDC7B	ENSG00000130487	ENSG00000130487	kelch domain containing 7B [Source:HGNC Symbol;Acc:HGNC:25145]	22	50545899	50551023	protein_coding	1.612	2.554	4.555	6.592e-06	0.003358	3.565
CXCL11	ENSG00000169248	ENSG00000169248	C-X-C motif chemokine ligand 11 [Source:HGNC Symbol;Acc:HGNC:10638]	4	76033682	76041415	protein_coding	1.591	-1.37	3.938	9.384e-05	0.01681	1.157
IFIT3	ENSG00000119917	ENSG00000119917	interferon induced protein with tetratricopeptide repeats 3 [Source:HGNC Symbol;Acc:HGNC:5411]	10	89327307	89377473	protein_coding	1.583	5.78	5.041	6.475e-07	0.0005498	5.705
RSAD2	ENSG00000134321	ENSG00000134321	radical S-adenosyl methionine domain containing 2 [Source:HGNC Symbol;Acc:HGNC:30908]	2	6865557	6898239	protein_coding	1.559	5.621	5.017	7.287e-07	0.0005966	5.596
XAF1	ENSG00000132530	ENSG00000132530	XIAP associated factor 1 [Source:HGNC Symbol;Acc:HGNC:30932]	17	6755447	6775647	protein_coding	1.541	5.672	5.848	8.966e-09	1.142e-05	9.697
USP18	ENSG00000184979	ENSG00000184979	ubiquitin specific peptidase 18 [Source:HGNC Symbol;Acc:HGNC:12616]	22	18150170	18177397	protein_coding	1.521	2.698	5.239	2.376e-07	0.0002484	6.589
PERM1	ENSG00000187642	ENSG00000187642	PPARGC1 and ESRR induced regulator, muscle 1 [Source:HGNC Symbol;Acc:HGNC:28208]	1	975204	982093	protein_coding	1.501	-0.4935	3.475	0.0005549	0.04609	-0.3627
EXOC3L1	ENSG00000179044	ENSG00000179044	exocyst complex component 3 like 1 [Source:HGNC Symbol;Acc:HGNC:27540]	16	67184379	67190185	protein_coding	1.495	-1.845	4.038	6.238e-05	0.01324	1.502
OAS3	ENSG00000111331	ENSG00000111331	2'-5'-oligoadenylate synthetase 3 [Source:HGNC Symbol;Acc:HGNC:8088]	12	112938051	112976460	protein_coding	1.426	6.37	5.553	4.544e-08	5.483e-05	8.184
GRIP2	ENSG00000144596	ENSG00000144596	glutamate receptor interacting protein 2 [Source:HGNC Symbol;Acc:HGNC:23841]	3	14489107	14556075	protein_coding	1.425	-0.8558	3.862	0.0001271	0.02021	0.9007
CD2	ENSG00000116824	ENSG00000116824	CD2 molecule [Source:HGNC Symbol;Acc:HGNC:1639]	1	116754430	116769229	protein_coding	1.418	1.195	3.704	0.0002361	0.02739	0.3742
MX1	ENSG00000157601	ENSG00000157601	MX dynamin like GTPase 1 [Source:HGNC Symbol;Acc:HGNC:7532]	21	41420020	41470071	protein_coding	1.402	7.58	7.013	7.551e-12	1.574e-08	16.42
C1QC	ENSG00000159189	ENSG00000159189	complement C1q C chain [Source:HGNC Symbol;Acc:HGNC:1245]	1	22643633	22648110	protein_coding	1.394	2.902	4.265	2.393e-05	0.007951	2.404
HERC6	ENSG00000138642	ENSG00000138642	HECT and RLD domain containing E3 ubiquitin protein ligase family member 6 [Source:HGNC Symbol;Acc:HGNC:26072]	4	88378739	88443097	protein_coding	1.374	5.164	5.535	5.012e-08	5.745e-05	8.079
C1QB	ENSG00000173369	ENSG00000173369	complement C1q B chain [Source:HGNC Symbol;Acc:HGNC:1242]	1	22652762	22661637	protein_coding	1.361	2.514	4.157	3.796e-05	0.01074	1.99
MUC13	ENSG00000173702	ENSG00000173702	mucin 13, cell surface associated [Source:HGNC Symbol;Acc:HGNC:7511]	3	124905442	124953819	protein_coding	1.343	3.166	3.777	0.0001779	0.02399	0.604
IFIT2	ENSG00000119922	ENSG00000119922	interferon induced protein with tetratricopeptide repeats 2 [Source:HGNC Symbol;Acc:HGNC:5409]	10	89283694	89309271	protein_coding	1.328	6.122	4.135	4.16e-05	0.01118	1.861
	ENSG00000287188	ENSG00000287188	novel transcript, antisense to ANXA10	4	168170097	168194861	lncRNA	1.326	-0.6457	3.713	0.0002273	0.02683	0.4013
HERC5	ENSG00000138646	ENSG00000138646	HECT and RLD domain containing E3 ubiquitin protein ligase 5 [Source:HGNC Symbol;Acc:HGNC:24368]	4	88457119	88506163	protein_coding	1.27	3.562	3.755	0.0001932	0.02531	0.5246
PTPRO	ENSG00000151490	ENSG00000151490	protein tyrosine phosphatase receptor type O [Source:HGNC Symbol;Acc:HGNC:9678]	12	15322257	15602175	protein_coding	1.264	-0.8447	3.451	0.000606	0.04909	-0.4382
CXCL12	ENSG00000107562	ENSG00000107562	C-X-C motif chemokine ligand 12 [Source:HGNC Symbol;Acc:HGNC:10672]	10	44370165	44386493	protein_coding	1.255	-1.482	3.48	0.0005446	0.04573	-0.3489
BST2	ENSG00000130303	ENSG00000130303	bone marrow stromal cell antigen 2 [Source:HGNC Symbol;Acc:HGNC:1119]	19	17402939	17405630	protein_coding	1.226	3.931	4.202	3.126e-05	0.009555	2.159
ADAMDEC1	ENSG00000134028	ENSG00000134028	ADAM like decysin 1 [Source:HGNC Symbol;Acc:HGNC:16299]	8	24384285	24406013	protein_coding	1.206	1.435	3.444	0.00062	0.04952	-0.4688
DDX60	ENSG00000137628	ENSG00000137628	DExD/H-box helicase 60 [Source:HGNC Symbol;Acc:HGNC:25942]	4	168216291	168318883	protein_coding	1.19	5.677	5.122	4.305e-07	0.0003948	6.085
HRASLS2	ENSG00000133328	ENSG00000133328	phospholipase A and acyltransferase 2 [Source:HGNC Symbol;Acc:HGNC:17824]	11	63552770	63563379	protein_coding	1.177	2.442	3.607	0.0003411	0.03491	0.04191
IFITM3	ENSG00000142089	ENSG00000142089	interferon induced transmembrane protein 3 [Source:HGNC Symbol;Acc:HGNC:5414]	11	319676	329475	protein_coding	1.175	6.177	4.604	5.243e-06	0.002931	3.767
IFITM1	ENSG00000185885	ENSG00000185885	interferon induced transmembrane protein 1 [Source:HGNC Symbol;Acc:HGNC:5412]	11	310041	315272	protein_coding	1.163	3.823	3.437	0.0006369	0.04996	-0.5385
MSR1	ENSG00000038945	ENSG00000038945	macrophage scavenger receptor 1 [Source:HGNC Symbol;Acc:HGNC:7376]	8	16107878	16567490	protein_coding	1.16	2.092	3.438	0.0006355	0.04996	-0.4979
APOL3	ENSG00000128284	ENSG00000128284	apolipoprotein L3 [Source:HGNC Symbol;Acc:HGNC:14868]	22	36140330	36166177	protein_coding	1.025	2.914	3.723	0.0002194	0.02676	0.4242
PARP9	ENSG00000138496	ENSG00000138496	poly(ADP-ribose) polymerase family member 9 [Source:HGNC Symbol;Acc:HGNC:24118]	3	122527924	122564577	protein_coding	1.006	6.564	4.524	7.588e-06	0.003781	3.42
PIM1	ENSG00000137193	ENSG00000137193	Pim-1 proto-oncogene, serine/threonine kinase [Source:HGNC Symbol;Acc:HGNC:8986]	6	37170152	37175428	protein_coding	-1.004	5.93	-3.59	0.0003632	0.03652	-0.04993
INPP5A	ENSG00000068383	ENSG00000068383	inositol polyphosphate-5-phosphatase A [Source:HGNC Symbol;Acc:HGNC:6076]	10	132537787	132783480	protein_coding	-1.007	4.037	-3.686	0.0002526	0.02866	0.3065
VAT1	ENSG00000108828	ENSG00000108828	vesicle amine transport 1 [Source:HGNC Symbol;Acc:HGNC:16919]	17	43014607	43025123	protein_coding	-1.01	5.316	-4.398	1.332e-05	0.005552	2.933
DOCK5	ENSG00000147459	ENSG00000147459	dedicator of cytokinesis 5 [Source:HGNC Symbol;Acc:HGNC:23476]	8	25184689	25418082	protein_coding	-1.011	7.516	-3.731	0.0002123	0.02609	0.3876
CDIPT	ENSG00000103502	ENSG00000103502	CDP-diacylglycerol--inositol 3-phosphatidyltransferase [Source:HGNC Symbol;Acc:HGNC:1769]	16	29858357	29863414	protein_coding	-1.012	3.728	-4.008	7.051e-05	0.01393	1.438
TAF13	ENSG00000197780	ENSG00000197780	TATA-box binding protein associated factor 13 [Source:HGNC Symbol;Acc:HGNC:11546]	1	109062486	109076003	protein_coding	-1.012	4.184	-4.079	5.261e-05	0.01183	1.699
STN1	ENSG00000107960	ENSG00000107960	STN1 subunit of CST complex [Source:HGNC Symbol;Acc:HGNC:26200]	10	103877569	103918184	protein_coding	-1.016	4.679	-3.931	9.629e-05	0.01697	1.157
SUMF1	ENSG00000144455	ENSG00000144455	sulfatase modifying factor 1 [Source:HGNC Symbol;Acc:HGNC:20376]	3	3700814	4467273	protein_coding	-1.02	4.119	-3.553	0.0004172	0.03952	-0.1359
ZNF555	ENSG00000186300	ENSG00000186300	zinc finger protein 555 [Source:HGNC Symbol;Acc:HGNC:28382]	19	2841437	2860471	protein_coding	-1.02	3.862	-3.486	0.000533	0.04525	-0.3465
MFSD5	ENSG00000182544	ENSG00000182544	major facilitator superfamily domain containing 5 [Source:HGNC Symbol;Acc:HGNC:28156]	12	53251251	53254406	protein_coding	-1.026	3.062	-3.461	0.0005843	0.04784	-0.4155
STK38L	ENSG00000211455	ENSG00000211455	serine/threonine kinase 38 like [Source:HGNC Symbol;Acc:HGNC:17848]	12	27243968	27325959	protein_coding	-1.027	5.603	-4.714	3.15e-06	0.001952	4.246
HACD2	ENSG00000206527	ENSG00000206527	3-hydroxyacyl-CoA dehydratase 2 [Source:HGNC Symbol;Acc:HGNC:9640]	3	123490820	123585053	protein_coding	-1.029	3.724	-3.751	0.0001967	0.02547	0.5308
CCDC90B	ENSG00000137500	ENSG00000137500	coiled-coil domain containing 90B [Source:HGNC Symbol;Acc:HGNC:28108]	11	83259097	83286407	protein_coding	-1.035	3.264	-3.63	0.0003119	0.0331	0.1299
PRSS8	ENSG00000052344	ENSG00000052344	serine protease 8 [Source:HGNC Symbol;Acc:HGNC:9491]	16	31131433	31135727	protein_coding	-1.044	5.475	-3.507	0.0004943	0.04326	-0.3133
ERI1	ENSG00000104626	ENSG00000104626	exoribonuclease 1 [Source:HGNC Symbol;Acc:HGNC:23994]	8	9002147	9116746	protein_coding	-1.055	4.032	-3.561	0.000404	0.03899	-0.105
IFNGR1	ENSG00000027697	ENSG00000027697	interferon gamma receptor 1 [Source:HGNC Symbol;Acc:HGNC:5439]	6	137197485	137219449	protein_coding	-1.065	6.46	-4.048	5.974e-05	0.0128	1.562
CREM	ENSG00000095794	ENSG00000095794	cAMP responsive element modulator [Source:HGNC Symbol;Acc:HGNC:2352]	10	35126791	35212958	protein_coding	-1.065	5.548	-3.551	0.00042	0.03962	-0.1686
TGFA	ENSG00000163235	ENSG00000163235	transforming growth factor alpha [Source:HGNC Symbol;Acc:HGNC:11765]	2	70447284	70554193	protein_coding	-1.069	5.204	-4.246	2.588e-05	0.008299	2.333
LINC02035	ENSG00000273033	ENSG00000273033	long intergenic non-protein coding RNA 2035 [Source:HGNC Symbol;Acc:HGNC:52875]	3	122886941	122892416	lncRNA	-1.075	3.292	-3.563	0.0004012	0.03897	-0.09038
SPSB3	ENSG00000162032	ENSG00000162032	splA/ryanodine receptor domain and SOCS box containing 3 [Source:HGNC Symbol;Acc:HGNC:30629]	16	1776712	1793700	protein_coding	-1.085	4.086	-3.567	0.000395	0.03853	-0.08692
NDEL1	ENSG00000166579	ENSG00000166579	nudE neurodevelopment protein 1 like 1 [Source:HGNC Symbol;Acc:HGNC:17620]	17	8413131	8490411	protein_coding	-1.087	6.764	-4.339	1.729e-05	0.006691	2.686
ERN1	ENSG00000178607	ENSG00000178607	endoplasmic reticulum to nucleus signaling 1 [Source:HGNC Symbol;Acc:HGNC:3449]	17	64039080	64130819	protein_coding	-1.089	5.739	-4.122	4.392e-05	0.01144	1.851
SULF2	ENSG00000196562	ENSG00000196562	sulfatase 2 [Source:HGNC Symbol;Acc:HGNC:20392]	20	47656348	47786616	protein_coding	-1.11	5.215	-4.133	4.194e-05	0.01118	1.898
NBDY	ENSG00000204272	ENSG00000204272	negative regulator of P-body association [Source:HGNC Symbol;Acc:HGNC:50713]	X	56729241	56819179	protein_coding	-1.112	2.65	-3.687	0.0002511	0.02864	0.3213
ZNF267	ENSG00000185947	ENSG00000185947	zinc finger protein 267 [Source:HGNC Symbol;Acc:HGNC:13060]	16	31873807	31917357	protein_coding	-1.12	5.986	-3.484	0.0005366	0.04539	-0.3973
GTDC1	ENSG00000121964	ENSG00000121964	glycosyltransferase like domain containing 1 [Source:HGNC Symbol;Acc:HGNC:20887]	2	143938068	144332568	protein_coding	-1.121	3.849	-4.319	1.886e-05	0.006863	2.612
PLBD1	ENSG00000121316	ENSG00000121316	phospholipase B domain containing 1 [Source:HGNC Symbol;Acc:HGNC:26215]	12	14503661	14567883	protein_coding	-1.124	5.034	-4.173	3.54e-05	0.01027	2.052
ABHD5	ENSG00000011198	ENSG00000011198	abhydrolase domain containing 5, lysophosphatidic acid acyltransferase [Source:HGNC Symbol;Acc:HGNC:21396]	3	43690108	43734371	protein_coding	-1.125	6.67	-4.287	2.166e-05	0.007525	2.482
KATNBL1	ENSG00000134152	ENSG00000134152	katanin regulatory subunit B1 like 1 [Source:HGNC Symbol;Acc:HGNC:26199]	15	34140674	34210096	protein_coding	-1.128	5.679	-3.86	0.0001279	0.02021	0.8892
HPSE	ENSG00000173083	ENSG00000173083	heparanase [Source:HGNC Symbol;Acc:HGNC:5164]	4	83292461	83335153	protein_coding	-1.141	4.135	-3.625	0.0003183	0.03363	0.1037
MKNK1	ENSG00000079277	ENSG00000079277	MAPK interacting serine/threonine kinase 1 [Source:HGNC Symbol;Acc:HGNC:7110]	1	46557407	46616843	protein_coding	-1.147	5.283	-4.278	2.259e-05	0.007728	2.456
ERV3-1	ENSG00000213462	ENSG00000213462	endogenous retrovirus group 3 member 1, envelope [Source:HGNC Symbol;Acc:HGNC:3454]	7	64990356	65006743	protein_coding	-1.147	4.836	-3.802	0.0001614	0.02327	0.6946
IL1RAP	ENSG00000196083	ENSG00000196083	interleukin 1 receptor accessory protein [Source:HGNC Symbol;Acc:HGNC:5995]	3	190514051	190659750	protein_coding	-1.151	6.15	-3.832	0.0001431	0.02184	0.7795
AP003486.1	ENSG00000255455	ENSG00000255455	novel transcript	11	130866254	130870247	lncRNA	-1.156	2.616	-3.774	0.0001801	0.02415	0.6107
MBOAT2	ENSG00000143797	ENSG00000143797	membrane bound O-acyltransferase domain containing 2 [Source:HGNC Symbol;Acc:HGNC:25193]	2	8852690	9003709	protein_coding	-1.158	5.958	-5.004	7.77e-07	0.0006142	5.529
TPT1P9	ENSG00000234782	ENSG00000234782	tumor protein, translationally-controlled 1 pseudogene 9 [Source:HGNC Symbol;Acc:HGNC:49299]	9	118082869	118083382	processed_pseudogene	-1.158	1.257	-4.582	5.821e-06	0.003103	3.583
CCNH	ENSG00000134480	ENSG00000134480	cyclin H [Source:HGNC Symbol;Acc:HGNC:1594]	5	87318416	87412930	protein_coding	-1.161	5.584	-4.325	1.84e-05	0.006802	2.64
PTAFR	ENSG00000169403	ENSG00000169403	platelet activating factor receptor [Source:HGNC Symbol;Acc:HGNC:9582]	1	28147166	28193936	protein_coding	-1.162	5.692	-3.788	0.0001703	0.02382	0.6325
SLC9A6	ENSG00000198689	ENSG00000198689	solute carrier family 9 member A6 [Source:HGNC Symbol;Acc:HGNC:11079]	X	135973841	136047269	protein_coding	-1.169	3.279	-3.959	8.613e-05	0.0158	1.26
AC024075.2	ENSG00000269044	ENSG00000269044	novel transcript, sense intronic C19orf42	19	16633797	16635269	lncRNA	-1.189	1.23	-3.513	0.0004825	0.04287	-0.2436
TGFB2	ENSG00000092969	ENSG00000092969	transforming growth factor beta 2 [Source:HGNC Symbol;Acc:HGNC:11768]	1	218345336	218444619	protein_coding	-1.202	2.677	-3.481	0.0005434	0.04573	-0.3485
ANTXR2	ENSG00000163297	ENSG00000163297	ANTXR cell adhesion molecule 2 [Source:HGNC Symbol;Acc:HGNC:21732]	4	79901146	80125454	protein_coding	-1.202	5.455	-3.847	0.0001349	0.0209	0.8467
PAPSS2	ENSG00000198682	ENSG00000198682	3'-phosphoadenosine 5'-phosphosulfate synthase 2 [Source:HGNC Symbol;Acc:HGNC:8604]	10	87659613	87747705	protein_coding	-1.207	3.543	-3.616	0.0003297	0.03451	0.08071
ADIRF	ENSG00000148671	ENSG00000148671	adipogenesis regulatory factor [Source:HGNC Symbol;Acc:HGNC:24043]	10	86968432	86983934	protein_coding	-1.211	4.448	-4.147	3.949e-05	0.01104	1.955
GDPD3	ENSG00000102886	ENSG00000102886	glycerophosphodiester phosphodiesterase domain containing 3 [Source:HGNC Symbol;Acc:HGNC:28638]	16	30104810	30113537	protein_coding	-1.214	3.26	-4.079	5.264e-05	0.01183	1.693
AC135050.6	ENSG00000278133	ENSG00000278133	novel transcript, sense intronic to KAT8	16	31122235	31124064	lncRNA	-1.218	2.539	-4.034	6.335e-05	0.01332	1.523
DANCR	ENSG00000226950	ENSG00000226950	differentiation antagonizing non-protein coding RNA [Source:HGNC Symbol;Acc:HGNC:28964]	4	52712325	52723623	lncRNA	-1.231	2.536	-3.796	0.0001648	0.02347	0.688
HPGD	ENSG00000164120	ENSG00000164120	15-hydroxyprostaglandin dehydrogenase [Source:HGNC Symbol;Acc:HGNC:5154]	4	174490175	174523154	protein_coding	-1.237	4.779	-3.884	0.0001163	0.01929	0.9887
ZNF117	ENSG00000152926	ENSG00000152926	zinc finger protein 117 [Source:HGNC Symbol;Acc:HGNC:12897]	7	64971772	65006684	protein_coding	-1.238	5.026	-4.091	4.996e-05	0.01183	1.742
TLR1	ENSG00000174125	ENSG00000174125	toll like receptor 1 [Source:HGNC Symbol;Acc:HGNC:11847]	4	38790677	38856817	protein_coding	-1.242	5.731	-4.102	4.769e-05	0.01175	1.778
EPHB3	ENSG00000182580	ENSG00000182580	EPH receptor B3 [Source:HGNC Symbol;Acc:HGNC:3394]	3	184561785	184582408	protein_coding	-1.247	3.594	-3.711	0.0002293	0.02683	0.3985
PI3	ENSG00000124102	ENSG00000124102	peptidase inhibitor 3 [Source:HGNC Symbol;Acc:HGNC:8947]	20	45174902	45176544	protein_coding	-1.258	6.551	-3.992	7.523e-05	0.01474	1.354
SDR16C5	ENSG00000170786	ENSG00000170786	short chain dehydrogenase/reductase family 16C member 5 [Source:HGNC Symbol;Acc:HGNC:30311]	8	56300005	56320776	protein_coding	-1.258	3.93	-4.086	5.104e-05	0.01183	1.725
PLAGL1	ENSG00000118495	ENSG00000118495	PLAG1 like zinc finger 1 [Source:HGNC Symbol;Acc:HGNC:9046]	6	143940300	144064599	protein_coding	-1.259	3.221	-3.963	8.467e-05	0.01579	1.274
LPCAT2	ENSG00000087253	ENSG00000087253	lysophosphatidylcholine acyltransferase 2 [Source:HGNC Symbol;Acc:HGNC:26032]	16	55509072	55586666	protein_coding	-1.267	4.174	-3.897	0.0001106	0.01864	1.039
SULT2B1	ENSG00000088002	ENSG00000088002	sulfotransferase family 2B member 1 [Source:HGNC Symbol;Acc:HGNC:11459]	19	48552172	48599425	protein_coding	-1.277	3.038	-4.083	5.18e-05	0.01183	1.704
ERO1A	ENSG00000197930	ENSG00000197930	endoplasmic reticulum oxidoreductase 1 alpha [Source:HGNC Symbol;Acc:HGNC:13280]	14	52639915	52695900	protein_coding	-1.278	7.018	-4.953	1.001e-06	0.00074	5.303
SERPINB13	ENSG00000197641	ENSG00000197641	serpin family B member 13 [Source:HGNC Symbol;Acc:HGNC:8944]	18	63586989	63604639	protein_coding	-1.283	3.671	-3.547	0.0004267	0.03993	-0.1466
PM20D2	ENSG00000146281	ENSG00000146281	peptidase M20 domain containing 2 [Source:HGNC Symbol;Acc:HGNC:21408]	6	89146055	89165565	protein_coding	-1.287	3.317	-4.309	1.974e-05	0.00707	2.562
WNT5A	ENSG00000114251	ENSG00000114251	Wnt family member 5A [Source:HGNC Symbol;Acc:HGNC:12784]	3	55465715	55490539	protein_coding	-1.289	2.322	-3.81	0.0001561	0.02286	0.7337
ELOVL6	ENSG00000170522	ENSG00000170522	ELOVL fatty acid elongase 6 [Source:HGNC Symbol;Acc:HGNC:15829]	4	110045846	110199199	protein_coding	-1.289	1.449	-3.609	0.0003381	0.03476	0.06103
LINC01963	ENSG00000260804	ENSG00000260804	long intergenic non-protein coding RNA 1963 [Source:HGNC Symbol;Acc:HGNC:25283]	2	216217045	216220192	lncRNA	-1.29	1.479	-3.736	0.0002085	0.02609	0.4763
GCNT3	ENSG00000140297	ENSG00000140297	glucosaminyl (N-acetyl) transferase 3, mucin type [Source:HGNC Symbol;Acc:HGNC:4205]	15	59594875	59640239	protein_coding	-1.297	4.888	-3.857	0.0001296	0.02021	0.8912
CD44	ENSG00000026508	ENSG00000026508	CD44 molecule (Indian blood group) [Source:HGNC Symbol;Acc:HGNC:1681]	11	35138882	35232402	protein_coding	-1.304	8.09	-4.291	2.137e-05	0.007525	2.474
ITPRIP	ENSG00000148841	ENSG00000148841	inositol 1,4,5-trisphosphate receptor interacting protein [Source:HGNC Symbol;Acc:HGNC:29370]	10	104309698	104338465	protein_coding	-1.312	6.144	-3.785	0.0001725	0.02382	0.6152
NABP1	ENSG00000173559	ENSG00000173559	nucleic acid binding protein 1 [Source:HGNC Symbol;Acc:HGNC:26232]	2	191678068	191741097	protein_coding	-1.313	8.32	-3.663	0.0002757	0.03024	0.133
AC090198.1	ENSG00000253106	ENSG00000253106	novel transcript, antisense to TATDN1	8	124488510	124491643	lncRNA	-1.33	0.9804	-3.862	0.0001271	0.02021	0.8976
TIMP1	ENSG00000102265	ENSG00000102265	TIMP metallopeptidase inhibitor 1 [Source:HGNC Symbol;Acc:HGNC:11820]	X	47582408	47586789	protein_coding	-1.332	4.661	-3.899	0.0001096	0.01862	1.044
AC011933.2	ENSG00000264853	ENSG00000264853	novel transcript, sense intronic to GRB2	17	75370947	75373736	lncRNA	-1.345	2.38	-3.519	0.000473	0.04243	-0.2262
AC122718.2	ENSG00000251682	ENSG00000251682	DEAD (Asp-Glu-Ala-Asp) box polypeptide 25 (DDX25) pseudogene	5	61347126	61347716	processed_pseudogene	-1.358	3.266	-3.768	0.0001837	0.02434	0.594
UBE2W	ENSG00000104343	ENSG00000104343	ubiquitin conjugating enzyme E2 W [Source:HGNC Symbol;Acc:HGNC:25616]	8	73780097	73878910	protein_coding	-1.361	5.008	-5.23	2.493e-07	0.0002484	6.544
AC027373.1	ENSG00000260368	ENSG00000260368	novel transcript, overlapping YWHAZ	8	100913247	100914388	lncRNA	-1.365	2.525	-3.656	0.0002835	0.0308	0.2159
LINC01088	ENSG00000249307	ENSG00000249307	long intergenic non-protein coding RNA 1088 [Source:HGNC Symbol;Acc:HGNC:49148]	4	78939485	79309673	lncRNA	-1.421	0.9162	-3.861	0.0001277	0.02021	0.8914
FAM19A2	ENSG00000198673	ENSG00000198673	TAFA chemokine like family member 2 [Source:HGNC Symbol;Acc:HGNC:21589]	12	61708259	62279150	protein_coding	-1.426	2.811	-3.811	0.0001558	0.02286	0.7367
FITM2	ENSG00000197296	ENSG00000197296	fat storage inducing transmembrane protein 2 [Source:HGNC Symbol;Acc:HGNC:16135]	20	44302840	44311202	protein_coding	-1.432	2.28	-4.229	2.783e-05	0.008686	2.237
CSTA	ENSG00000121552	ENSG00000121552	cystatin A [Source:HGNC Symbol;Acc:HGNC:2481]	3	122325248	122341969	protein_coding	-1.438	5.258	-4.556	6.56e-06	0.003358	3.574
TCN1	ENSG00000134827	ENSG00000134827	transcobalamin 1 [Source:HGNC Symbol;Acc:HGNC:11652]	11	59852800	59866489	protein_coding	-1.441	3.341	-4.022	6.659e-05	0.01364	1.486
ECHDC3	ENSG00000134463	ENSG00000134463	enoyl-CoA hydratase domain containing 3 [Source:HGNC Symbol;Acc:HGNC:23489]	10	11742366	11764070	protein_coding	-1.448	0.9186	-3.66	0.0002787	0.03043	0.2225
AC022762.2	ENSG00000267940	ENSG00000267940	novel transcript	11	6201901	6203253	lncRNA	-1.451	-0.1462	-3.595	0.0003561	0.03612	0.008573
AL390957.1	ENSG00000285280	ENSG00000285280	novel transcript	1	192167786	192957713	lncRNA	-1.455	2.406	-3.578	0.0003791	0.03759	-0.03536
TMEM71	ENSG00000165071	ENSG00000165071	transmembrane protein 71 [Source:HGNC Symbol;Acc:HGNC:26572]	8	132685007	132760712	protein_coding	-1.464	4.915	-3.971	8.19e-05	0.01565	1.303
AC015871.3	ENSG00000278600	ENSG00000278600	novel transcript, sense intronic to ST20	15	79920195	79922455	lncRNA	-1.48	3.034	-3.638	0.0003025	0.03241	0.1592
AC023157.3	ENSG00000276900	ENSG00000276900	novel transcript, antisense to AMN1	12	31729117	31731204	lncRNA	-1.501	5.268	-3.746	0.0002002	0.02559	0.5006
CALML3-AS1	ENSG00000205488	ENSG00000205488	CALML3 antisense RNA 1 [Source:HGNC Symbol;Acc:HGNC:44682]	10	5510036	5526246	lncRNA	-1.506	0.5512	-4.054	5.827e-05	0.01269	1.561
KLF7-IT1	ENSG00000237892	ENSG00000237892	KLF7 intronic transcript 1 [Source:HGNC Symbol;Acc:HGNC:41355]	2	207120884	207122044	lncRNA	-1.516	0.6232	-3.74	0.0002053	0.026	0.4812
DSC2	ENSG00000134755	ENSG00000134755	desmocollin 2 [Source:HGNC Symbol;Acc:HGNC:3036]	18	31058840	31102522	protein_coding	-1.53	4.057	-3.963	8.473e-05	0.01579	1.275
SLC15A1	ENSG00000088386	ENSG00000088386	solute carrier family 15 member 1 [Source:HGNC Symbol;Acc:HGNC:10920]	13	98683801	98752672	protein_coding	-1.533	1.147	-4.06	5.681e-05	0.01252	1.592
ICAM3	ENSG00000076662	ENSG00000076662	intercellular adhesion molecule 3 [Source:HGNC Symbol;Acc:HGNC:5346]	19	10333776	10339661	protein_coding	-1.534	4.376	-3.436	0.0006385	0.04996	-0.5049
CALML3	ENSG00000178363	ENSG00000178363	calmodulin like 3 [Source:HGNC Symbol;Acc:HGNC:1452]	10	5524961	5526771	protein_coding	-1.545	1.512	-3.505	0.000498	0.04326	-0.2708
HTATSF1P2	ENSG00000271361	ENSG00000271361	HIV-1 Tat specific factor 1 pseudogene 2 [Source:HGNC Symbol;Acc:HGNC:38586]	6	3023142	3023772	processed_pseudogene	-1.547	0.4847	-3.468	0.0005691	0.04699	-0.3869
GLIPR1	ENSG00000139278	ENSG00000139278	GLI pathogenesis related 1 [Source:HGNC Symbol;Acc:HGNC:17001]	12	75480753	75503863	protein_coding	-1.552	3.997	-4.254	2.501e-05	0.00819	2.358
CYP2A6	ENSG00000255974	ENSG00000255974	cytochrome P450 family 2 subfamily A member 6 [Source:HGNC Symbol;Acc:HGNC:2610]	19	40843541	40850447	protein_coding	-1.557	2.24	-3.934	9.509e-05	0.0169	1.162
AC106739.1	ENSG00000245888	ENSG00000245888	NSMCE1 divergent transcript [Source:HGNC Symbol;Acc:HGNC:51368]	16	27268205	27290492	lncRNA	-1.558	0.7551	-4.189	3.309e-05	0.00985	2.051
EMP1	ENSG00000134531	ENSG00000134531	epithelial membrane protein 1 [Source:HGNC Symbol;Acc:HGNC:3333]	12	13196723	13219941	protein_coding	-1.569	7.921	-3.949	8.965e-05	0.01631	1.169
TMPRSS11D	ENSG00000153802	ENSG00000153802	transmembrane serine protease 11D [Source:HGNC Symbol;Acc:HGNC:24059]	4	67820876	67884002	protein_coding	-1.573	5.491	-4.38	1.445e-05	0.005913	2.86
SCEL	ENSG00000136155	ENSG00000136155	sciellin [Source:HGNC Symbol;Acc:HGNC:10573]	13	77535674	77645263	protein_coding	-1.593	6.255	-3.711	0.0002294	0.02683	0.3624
AC087286.4	ENSG00000259453	ENSG00000259453	novel transcript, sense intronic to AKAP13	15	85701109	85702771	lncRNA	-1.612	1.195	-4.45	1.059e-05	0.004857	3.047
ST20	ENSG00000180953	ENSG00000180953	suppressor of tumorigenicity 20 [Source:HGNC Symbol;Acc:HGNC:33520]	15	79898840	79923702	protein_coding	-1.648	0.9425	-3.506	0.000495	0.04326	-0.2675
BLZF2P	ENSG00000258565	ENSG00000258565	basic leucine zipper nuclear factor 2, pseudogene [Source:HGNC Symbol;Acc:HGNC:20049]	14	68867857	68869951	unprocessed_pseudogene	-1.66	0.4971	-3.797	0.000164	0.02347	0.6711
ADGRG6	ENSG00000112414	ENSG00000112414	adhesion G protein-coupled receptor G6 [Source:HGNC Symbol;Acc:HGNC:13841]	6	142301854	142446266	protein_coding	-1.661	2.929	-4.083	5.181e-05	0.01183	1.699
MRVI1	ENSG00000072952	ENSG00000072952	inositol 1,4,5-triphosphate receptor associated 1 [Source:HGNC Symbol;Acc:HGNC:7237]	11	10573091	10693988	protein_coding	-1.802	2.215	-3.443	0.0006239	0.04966	-0.4629
HSPB8	ENSG00000152137	ENSG00000152137	heat shock protein family B (small) member 8 [Source:HGNC Symbol;Acc:HGNC:30171]	12	119171555	119224855	protein_coding	-1.807	5.27	-4.024	6.591e-05	0.01364	1.495
TMPRSS11E	ENSG00000087128	ENSG00000087128	transmembrane serine protease 11E [Source:HGNC Symbol;Acc:HGNC:24465]	4	68447463	68497604	protein_coding	-1.852	5.131	-3.975	8.06e-05	0.01553	1.317
SPRR2A	ENSG00000241794	ENSG00000241794	small proline rich protein 2A [Source:HGNC Symbol;Acc:HGNC:11261]	1	153056120	153057512	protein_coding	-1.913	6.769	-3.702	0.0002378	0.02739	0.3231
SPINK5	ENSG00000133710	ENSG00000133710	serine peptidase inhibitor Kazal type 5 [Source:HGNC Symbol;Acc:HGNC:15464]	5	148025683	148137382	protein_coding	-1.937	5.656	-3.984	7.785e-05	0.01512	1.344
RNF222	ENSG00000189051	ENSG00000189051	ring finger protein 222 [Source:HGNC Symbol;Acc:HGNC:34517]	17	8390704	8397826	protein_coding	-1.956	0.7121	-3.514	0.000481	0.04287	-0.2448
SCGB3A1	ENSG00000161055	ENSG00000161055	secretoglobin family 3A member 1 [Source:HGNC Symbol;Acc:HGNC:18384]	5	180590105	180591499	protein_coding	-1.986	1.083	-4.266	2.382e-05	0.007951	2.337
KRT13	ENSG00000171401	ENSG00000171401	keratin 13 [Source:HGNC Symbol;Acc:HGNC:6415]	17	41500981	41505705	protein_coding	-2.024	7.47	-3.73	0.0002128	0.02609	0.4057
TMPRSS11A	ENSG00000187054	ENSG00000187054	transmembrane serine protease 11A [Source:HGNC Symbol;Acc:HGNC:27954]	4	67909395	67964140	protein_coding	-2.046	3.289	-4.009	7.03e-05	0.01393	1.432
GCOM1	ENSG00000137878	ENSG00000137878	GRINL1A complex locus 1 [Source:HGNC Symbol;Acc:HGNC:26424]	15	57591908	57714745	protein_coding	-2.066	3.263	-4.139	4.083e-05	0.01118	1.907
KLK6	ENSG00000167755	ENSG00000167755	kallikrein related peptidase 6 [Source:HGNC Symbol;Acc:HGNC:6367]	19	50958631	50969673	protein_coding	-2.115	1.77	-3.537	0.0004416	0.04107	-0.169
SPRR3	ENSG00000163209	ENSG00000163209	small proline rich protein 3 [Source:HGNC Symbol;Acc:HGNC:11268]	1	153001747	153003856	protein_coding	-2.118	8.215	-4.631	4.644e-06	0.002662	3.884
KLK13	ENSG00000167759	ENSG00000167759	kallikrein related peptidase 13 [Source:HGNC Symbol;Acc:HGNC:6361]	19	51055626	51065114	protein_coding	-2.287	2.544	-4.053	5.868e-05	0.01269	1.574
RPTN	ENSG00000215853	ENSG00000215853	repetin [Source:HGNC Symbol;Acc:HGNC:26809]	1	152153595	152159228	protein_coding	-2.37	3.703	-4.441	1.101e-05	0.004906	3.07
SPINK7	ENSG00000145879	ENSG00000145879	serine peptidase inhibitor Kazal type 7 [Source:HGNC Symbol;Acc:HGNC:24643]	5	148312419	148315922	protein_coding	-2.422	0.7482	-4.107	4.673e-05	0.01175	1.744
MAL	ENSG00000172005	ENSG00000172005	mal, T cell differentiation protein [Source:HGNC Symbol;Acc:HGNC:6817]	2	95025677	95053992	protein_coding	-2.483	4.722	-3.72	0.0002215	0.02683	0.4281
A2ML1	ENSG00000166535	ENSG00000166535	alpha-2-macroglobulin like 1 [Source:HGNC Symbol;Acc:HGNC:23336]	12	8822621	8887001	protein_coding	-2.503	5.147	-4.592	5.549e-06	0.003029	3.712
CEACAM7	ENSG00000007306	ENSG00000007306	CEA cell adhesion molecule 7 [Source:HGNC Symbol;Acc:HGNC:1819]	19	41673303	41706976	protein_coding	-2.566	2.336	-4.796	2.139e-06	0.001442	4.454
ECM1	ENSG00000143369	ENSG00000143369	extracellular matrix protein 1 [Source:HGNC Symbol;Acc:HGNC:3153]	1	150508062	150513789	protein_coding	-2.69	5.869	-4.013	6.894e-05	0.01386	1.456
TMPRSS11B	ENSG00000185873	ENSG00000185873	transmembrane serine protease 11B [Source:HGNC Symbol;Acc:HGNC:25398]	4	68226653	68245694	protein_coding	-3.172	3.344	-3.831	0.0001438	0.02184	0.7979

## Sheet: Covid19 MEDIUM vs NONE
Symbol	ENSEMBL	Gene stable ID	Gene description	Chr	Gene start (bp)	Gene end (bp)	Gene type	logFC	AveExpr	t	P.Value	adj.P.Val	B
S	ENSSASG00005000002		SARS-CoV-2 protein S				SARS.CoV-2	12.96	0.9216	40.23	1.618e-165	3.309e-161	363.5
S	ENSSASG00005000004		SARS-CoV-2 protein S				SARS.CoV-2	12.26	0.08465	39.57	1.375e-162	1.405e-158	356.4
S	ENSSASG00005000005		SARS-CoV-2 protein S				SARS.CoV-2	11.91	-0.2161	39.45	4.65e-162	3.17e-158	354.9
M	ENSSASG00005000007		SARS-CoV-2 membrane glycoprotein				SARS.CoV-2	10.42	-1.169	38.69	1.185e-158	6.056e-155	346.1
ORF3a	ENSSASG00005000006		SARS-CoV-2 ORF3a				SARS.CoV-2	10.2	-1.206	36.58	4.77e-149	1.951e-145	324.7
ORF10	ENSSASG00005000013		SARS-CoV-2 ORF10				SARS.CoV-2	9.431	-1.43	36.36	4.905e-148	1.672e-144	321.9
SIGLEC1	ENSG00000088827	ENSG00000088827	sialic acid binding Ig like lectin 1 [Source:HGNC Symbol;Acc:HGNC:11127]	20	3686970	3712600	protein_coding	4.543	0.8997	15.23	6.345e-44	5.897e-41	88.51
IFI44L	ENSG00000137959	ENSG00000137959	interferon induced protein 44 like [Source:HGNC Symbol;Acc:HGNC:17817]	1	78619902	78646145	protein_coding	4.27	5.222	20.51	9.325e-70	2.383e-66	147.7
CXCL10	ENSG00000169245	ENSG00000169245	C-X-C motif chemokine ligand 10 [Source:HGNC Symbol;Acc:HGNC:10637]	4	76021118	76023497	protein_coding	3.978	0.9507	13.65	1.029e-36	6.788e-34	72.22
IFIT1	ENSG00000185745	ENSG00000185745	interferon induced protein with tetratricopeptide repeats 1 [Source:HGNC Symbol;Acc:HGNC:5407]	10	89392546	89406487	protein_coding	3.97	5.193	19.31	9.314e-64	1.904e-60	134.1
ISG15	ENSG00000187608	ENSG00000187608	ISG15 ubiquitin like modifier [Source:HGNC Symbol;Acc:HGNC:4053]	1	1001138	1014540	protein_coding	3.801	4.827	15.96	2.319e-47	2.371e-44	96.75
IFI6	ENSG00000126709	ENSG00000126709	interferon alpha inducible protein 6 [Source:HGNC Symbol;Acc:HGNC:4054]	1	27666064	27672212	protein_coding	3.752	5.31	21.16	4.859e-73	1.419e-69	155.2
OTOF	ENSG00000115155	ENSG00000115155	otoferlin [Source:HGNC Symbol;Acc:HGNC:8515]	2	26457203	26558756	protein_coding	3.66	-0.7159	11.16	3.456e-26	1.309e-23	48.41
CXCL11	ENSG00000169248	ENSG00000169248	C-X-C motif chemokine ligand 11 [Source:HGNC Symbol;Acc:HGNC:10638]	4	76033682	76041415	protein_coding	3.482	-0.9073	11.55	9.178e-28	3.993e-25	51.88
NRIR	ENSG00000225964	ENSG00000225964	negative regulator of interferon response [Source:HGNC Symbol;Acc:HGNC:51269]	2	6819463	6840464	lncRNA	3.46	0.687	13.6	1.797e-36	1.148e-33	71.59
OASL	ENSG00000135114	ENSG00000135114	2'-5'-oligoadenylate synthetase like [Source:HGNC Symbol;Acc:HGNC:8090]	12	121017763	121039242	protein_coding	3.319	3.902	14.68	2.215e-41	1.742e-38	83.07
IFIT3	ENSG00000119917	ENSG00000119917	interferon induced protein with tetratricopeptide repeats 3 [Source:HGNC Symbol;Acc:HGNC:5411]	10	89327307	89377473	protein_coding	3.269	6.213	16.69	7.993e-51	9.614e-48	104.7
RSAD2	ENSG00000134321	ENSG00000134321	radical S-adenosyl methionine domain containing 2 [Source:HGNC Symbol;Acc:HGNC:30908]	2	6865557	6898239	protein_coding	3.265	6.066	16.76	3.613e-51	4.617e-48	105.5
FBXO39	ENSG00000177294	ENSG00000177294	F-box protein 39 [Source:HGNC Symbol;Acc:HGNC:28565]	17	6776215	6797101	protein_coding	3.192	0.329	11.36	5.522e-27	2.258e-24	50.25
CMPK2	ENSG00000134326	ENSG00000134326	cytidine/uridine monophosphate kinase 2 [Source:HGNC Symbol;Acc:HGNC:27015]	2	6840570	6866635	protein_coding	3.008	4.509	17.55	4.97e-55	7.259e-52	114.1
XAF1	ENSG00000132530	ENSG00000132530	XIAP associated factor 1 [Source:HGNC Symbol;Acc:HGNC:30932]	17	6755447	6775647	protein_coding	2.984	6.061	19.15	6.528e-63	1.213e-59	132.2
IFIT2	ENSG00000119922	ENSG00000119922	interferon induced protein with tetratricopeptide repeats 2 [Source:HGNC Symbol;Acc:HGNC:5409]	10	89283694	89309271	protein_coding	2.946	6.518	14.07	1.397e-38	9.849e-36	76.85
OAS3	ENSG00000111331	ENSG00000111331	2'-5'-oligoadenylate synthetase 3 [Source:HGNC Symbol;Acc:HGNC:8088]	12	112938051	112976460	protein_coding	2.88	6.746	18.2	3.402e-58	5.351e-55	121.5
EPSTI1	ENSG00000133106	ENSG00000133106	epithelial stromal interaction 1 [Source:HGNC Symbol;Acc:HGNC:16465]	13	42886388	42992271	protein_coding	2.839	4.905	14.94	1.473e-42	1.309e-39	85.81
OAS2	ENSG00000111335	ENSG00000111335	2'-5'-oligoadenylate synthetase 2 [Source:HGNC Symbol;Acc:HGNC:8087]	12	112978395	113011723	protein_coding	2.807	6.527	19.77	5.185e-66	1.178e-62	139.3
USP18	ENSG00000184979	ENSG00000184979	ubiquitin specific peptidase 18 [Source:HGNC Symbol;Acc:HGNC:12616]	22	18150170	18177397	protein_coding	2.768	3.055	14.53	1.134e-40	8.59e-38	81.35
ZBP1	ENSG00000124256	ENSG00000124256	Z-DNA binding protein 1 [Source:HGNC Symbol;Acc:HGNC:16176]	20	57603846	57620576	protein_coding	2.766	2.473	9.213	6.747e-19	1.999e-16	32.21
HERC5	ENSG00000138646	ENSG00000138646	HECT and RLD domain containing E3 ubiquitin protein ligase 5 [Source:HGNC Symbol;Acc:HGNC:24368]	4	88457119	88506163	protein_coding	2.712	3.928	12.17	2.424e-30	1.239e-27	58.06
PLVAP	ENSG00000130300	ENSG00000130300	plasmalemma vesicle associated protein [Source:HGNC Symbol;Acc:HGNC:13635]	19	17351450	17377342	protein_coding	2.705	-1.165	9.505	6.259e-20	1.91e-17	34.36
IFITM1	ENSG00000185885	ENSG00000185885	interferon induced transmembrane protein 1 [Source:HGNC Symbol;Acc:HGNC:5412]	11	310041	315272	protein_coding	2.688	4.188	13.28	4.568e-35	2.747e-32	68.77
IFI44	ENSG00000137965	ENSG00000137965	interferon induced protein 44 [Source:HGNC Symbol;Acc:HGNC:16938]	1	78649796	78664078	protein_coding	2.679	5.356	16.99	2.775e-52	3.782e-49	107.9
CCDC194	ENSG00000269720	ENSG00000269720	coiled-coil domain containing 194 [Source:HGNC Symbol;Acc:HGNC:53438]	19	17390509	17394158	protein_coding	2.588	-1.375	8.673	4.797e-17	1.291e-14	27.95
KLHDC7B	ENSG00000130487	ENSG00000130487	kelch domain containing 7B [Source:HGNC Symbol;Acc:HGNC:25145]	22	50545899	50551023	protein_coding	2.501	2.84	10.55	8.221e-24	3.002e-21	43.27
SERPING1	ENSG00000149131	ENSG00000149131	serpin family G member 1 [Source:HGNC Symbol;Acc:HGNC:1228]	11	57597387	57619171	protein_coding	2.452	3.607	9.991	1.058e-21	3.666e-19	38.53
HERC6	ENSG00000138642	ENSG00000138642	HECT and RLD domain containing E3 ubiquitin protein ligase family member 6 [Source:HGNC Symbol;Acc:HGNC:26072]	4	88378739	88443097	protein_coding	2.435	5.477	16.51	5.49e-50	6.236e-47	102.7
CXCL9	ENSG00000138755	ENSG00000138755	C-X-C motif chemokine ligand 9 [Source:HGNC Symbol;Acc:HGNC:7098]	4	76001275	76007509	protein_coding	2.423	1.044	8.005	7.203e-15	1.55e-12	23.18
BST2	ENSG00000130303	ENSG00000130303	bone marrow stromal cell antigen 2 [Source:HGNC Symbol;Acc:HGNC:1119]	19	17402939	17405630	protein_coding	2.406	4.251	13.41	1.19e-35	7.371e-33	70.09
IFI27	ENSG00000165949	ENSG00000165949	interferon alpha inducible protein 27 [Source:HGNC Symbol;Acc:HGNC:5397]	14	94104836	94116698	protein_coding	2.326	6.353	15.26	4.725e-44	4.601e-41	89.28
MX1	ENSG00000157601	ENSG00000157601	MX dynamin like GTPase 1 [Source:HGNC Symbol;Acc:HGNC:7532]	21	41420020	41470071	protein_coding	2.302	7.859	18.5	1.019e-59	1.736e-56	125.1
DDX60	ENSG00000137628	ENSG00000137628	DExD/H-box helicase 60 [Source:HGNC Symbol;Acc:HGNC:25942]	4	168216291	168318883	protein_coding	2.285	5.982	16.45	1.11e-49	1.194e-46	102.1
IFITM3	ENSG00000142089	ENSG00000142089	interferon induced transmembrane protein 3 [Source:HGNC Symbol;Acc:HGNC:5414]	11	319676	329475	protein_coding	2.238	6.452	13.96	4.25e-38	2.897e-35	75.74
FPR3	ENSG00000187474	ENSG00000187474	formyl peptide receptor 3 [Source:HGNC Symbol;Acc:HGNC:3828]	19	51795157	51826190	protein_coding	2.196	1.321	7.338	7.885e-13	1.402e-10	18.64
OAS1	ENSG00000089127	ENSG00000089127	2'-5'-oligoadenylate synthetase 1 [Source:HGNC Symbol;Acc:HGNC:8086]	12	112905856	112933219	protein_coding	2.148	6.356	14.86	3.425e-42	2.918e-39	85.05
RTP4	ENSG00000136514	ENSG00000136514	receptor transporter protein 4 [Source:HGNC Symbol;Acc:HGNC:23992]	3	187368385	187372076	protein_coding	2.14	2.996	10.78	1.092e-24	4.061e-22	45.24
GIMAP6	ENSG00000133561	ENSG00000133561	GTPase, IMAP family member 6 [Source:HGNC Symbol;Acc:HGNC:21918]	7	150625375	150632648	protein_coding	2.138	1.857	8.334	6.357e-16	1.539e-13	25.53
C1QB	ENSG00000173369	ENSG00000173369	complement C1q B chain [Source:HGNC Symbol;Acc:HGNC:1242]	1	22652762	22661637	protein_coding	2.128	2.755	9.216	6.58e-19	1.978e-16	32.23
IRF7	ENSG00000185507	ENSG00000185507	interferon regulatory factor 7 [Source:HGNC Symbol;Acc:HGNC:6122]	11	612553	615983	protein_coding	2.116	5.092	9.935	1.712e-21	5.738e-19	38.05
DDX58	ENSG00000107201	ENSG00000107201	DExD/H-box helicase 58 [Source:HGNC Symbol;Acc:HGNC:19102]	9	32455302	32526208	protein_coding	2.099	5.826	14.72	1.411e-41	1.154e-38	83.62
C1QC	ENSG00000159189	ENSG00000159189	complement C1q C chain [Source:HGNC Symbol;Acc:HGNC:1245]	1	22643633	22648110	protein_coding	2.078	3.126	9.086	1.873e-18	5.174e-16	31.21
GZMB	ENSG00000100453	ENSG00000100453	granzyme B [Source:HGNC Symbol;Acc:HGNC:4709]	14	24630954	24634267	protein_coding	2.075	0.3732	6.551	1.319e-10	1.969e-08	13.72
C1QA	ENSG00000173372	ENSG00000173372	complement C1q A chain [Source:HGNC Symbol;Acc:HGNC:1241]	1	22636628	22639678	protein_coding	2.054	2.334	8.333	6.398e-16	1.539e-13	25.53
TFEC	ENSG00000105967	ENSG00000105967	transcription factor EC [Source:HGNC Symbol;Acc:HGNC:11754]	7	115935148	116159896	protein_coding	2.047	1.735	6.803	2.693e-11	4.371e-09	15.22
LAG3	ENSG00000089692	ENSG00000089692	lymphocyte activating 3 [Source:HGNC Symbol;Acc:HGNC:6476]	12	6772512	6778455	protein_coding	2.038	0.8043	7.519	2.282e-13	4.094e-11	19.83
MSR1	ENSG00000038945	ENSG00000038945	macrophage scavenger receptor 1 [Source:HGNC Symbol;Acc:HGNC:7376]	8	16107878	16567490	protein_coding	2.027	2.328	8.509	1.694e-16	4.331e-14	26.82
RUFY4	ENSG00000188282	ENSG00000188282	RUN and FYVE domain containing 4 [Source:HGNC Symbol;Acc:HGNC:24804]	2	218034960	218090581	protein_coding	1.976	0.2491	7.061	5.056e-12	8.616e-10	16.85
SDS	ENSG00000135094	ENSG00000135094	serine dehydratase [Source:HGNC Symbol;Acc:HGNC:10691]	12	113392445	113426301	protein_coding	1.968	1.776	6.696	5.333e-11	8.388e-09	14.56
44256	ENSG00000145416	ENSG00000145416	membrane associated ring-CH-type finger 1 [Source:HGNC Symbol;Acc:HGNC:26077]	4	163524298	164384050	protein_coding	1.962	1.519	7.009	7.106e-12	1.191e-09	16.51
SAMD9L	ENSG00000177409	ENSG00000177409	sterile alpha motif domain containing 9 like [Source:HGNC Symbol;Acc:HGNC:1349]	7	93130056	93148385	protein_coding	1.95	6.407	12.15	3.104e-30	1.548e-27	57.86
IFI35	ENSG00000068079	ENSG00000068079	interferon induced protein 35 [Source:HGNC Symbol;Acc:HGNC:5399]	17	43006740	43014456	protein_coding	1.944	3.969	11.24	1.628e-26	6.403e-24	49.39
HRASLS2	ENSG00000133328	ENSG00000133328	phospholipase A and acyltransferase 2 [Source:HGNC Symbol;Acc:HGNC:17824]	11	63552770	63563379	protein_coding	1.933	2.661	8.243	1.248e-15	2.868e-13	24.88
IDO1	ENSG00000131203	ENSG00000131203	indoleamine 2,3-dioxygenase 1 [Source:HGNC Symbol;Acc:HGNC:6059]	8	39902275	39928790	protein_coding	1.927	3.559	7.588	1.409e-13	2.62e-11	20.26
CMKLR1	ENSG00000174600	ENSG00000174600	chemerin chemokine-like receptor 1 [Source:HGNC Symbol;Acc:HGNC:2121]	12	108288044	108339317	protein_coding	1.923	-0.04428	6.674	6.109e-11	9.464e-09	14.46
DHX58	ENSG00000108771	ENSG00000108771	DExH-box helicase 58 [Source:HGNC Symbol;Acc:HGNC:29517]	17	42101404	42112714	protein_coding	1.918	3.914	11.53	1.063e-27	4.527e-25	52.07
ADAMDEC1	ENSG00000134028	ENSG00000134028	ADAM like decysin 1 [Source:HGNC Symbol;Acc:HGNC:16299]	8	24384285	24406013	protein_coding	1.912	1.627	7.671	7.854e-14	1.544e-11	20.86
GRIP2	ENSG00000144596	ENSG00000144596	glutamate receptor interacting protein 2 [Source:HGNC Symbol;Acc:HGNC:23841]	3	14489107	14556075	protein_coding	1.904	-0.6877	6.785	3.035e-11	4.886e-09	15.13
PRF1	ENSG00000180644	ENSG00000180644	perforin 1 [Source:HGNC Symbol;Acc:HGNC:9360]	10	70597348	70602759	protein_coding	1.891	0.6126	6.166	1.362e-09	1.808e-07	11.48
PARP12	ENSG00000059378	ENSG00000059378	poly(ADP-ribose) polymerase family member 12 [Source:HGNC Symbol;Acc:HGNC:21919]	7	140023749	140062951	protein_coding	1.887	5.227	14.34	7.728e-40	5.644e-37	79.63
BATF2	ENSG00000168062	ENSG00000168062	basic leucine zipper ATF-like transcription factor 2 [Source:HGNC Symbol;Acc:HGNC:25163]	11	64987945	64997018	protein_coding	1.863	2.405	7.808	2.973e-14	6.018e-12	21.8
CD163	ENSG00000177575	ENSG00000177575	CD163 molecule [Source:HGNC Symbol;Acc:HGNC:1631]	12	7470811	7503893	protein_coding	1.839	3.225	6.852	1.963e-11	3.211e-09	15.48
IFIT5	ENSG00000152778	ENSG00000152778	interferon induced protein with tetratricopeptide repeats 5 [Source:HGNC Symbol;Acc:HGNC:13328]	10	89414568	89421605	protein_coding	1.83	5.071	11.64	3.801e-28	1.766e-25	53.11
MX2	ENSG00000183486	ENSG00000183486	MX dynamin like GTPase 2 [Source:HGNC Symbol;Acc:HGNC:7533]	21	41361999	41409393	protein_coding	1.825	7.459	9.998	9.988e-22	3.521e-19	38.53
IFIH1	ENSG00000115267	ENSG00000115267	interferon induced with helicase C domain 1 [Source:HGNC Symbol;Acc:HGNC:18873]	2	162267074	162318684	protein_coding	1.82	5.954	12.93	1.533e-33	8.704e-31	65.37
AC104837.2	ENSG00000238015	ENSG00000238015	ribosomal protein L23 (RPL23) pseudogene	1	78666272	78666695	processed_pseudogene	1.799	-1.744	6.438	2.658e-10	3.8e-08	13.05
BISPR	ENSG00000282851	ENSG00000282851	BST2 interferon stimulated positive regulator [Source:HGNC Symbol;Acc:HGNC:51290]	19	17405686	17419324	lncRNA	1.783	1.853	7.631	1.042e-13	1.992e-11	20.59
C19orf66	ENSG00000130813	ENSG00000130813	shiftless antiviral inhibitor of ribosomal frameshifting [Source:HGNC Symbol;Acc:HGNC:25649]	19	10086122	10093252	protein_coding	1.775	3.956	10.39	3.376e-23	1.211e-20	41.9
GBP1	ENSG00000117228	ENSG00000117228	guanylate binding protein 1 [Source:HGNC Symbol;Acc:HGNC:4182]	1	89051882	89065360	protein_coding	1.774	6.714	9.809	4.976e-21	1.59e-18	36.97
CD80	ENSG00000121594	ENSG00000121594	CD80 molecule [Source:HGNC Symbol;Acc:HGNC:1700]	3	119524293	119559614	protein_coding	1.757	-0.8462	5.46	7.252e-08	7.269e-06	7.718
LY6E	ENSG00000160932	ENSG00000160932	lymphocyte antigen 6 family member E [Source:HGNC Symbol;Acc:HGNC:6727]	8	143017982	143023832	protein_coding	1.729	6.677	12.99	8.041e-34	4.697e-31	66.01
FRMD3	ENSG00000172159	ENSG00000172159	FERM domain containing 3 [Source:HGNC Symbol;Acc:HGNC:24125]	9	83242990	83538546	protein_coding	1.727	1.891	7.318	9.01e-13	1.575e-10	18.5
TRIM22	ENSG00000132274	ENSG00000132274	tripartite motif containing 22 [Source:HGNC Symbol;Acc:HGNC:16379]	11	5689697	5737089	protein_coding	1.717	7.094	12.56	5.715e-32	3.03e-29	61.8
ETV7	ENSG00000010030	ENSG00000010030	ETS variant transcription factor 7 [Source:HGNC Symbol;Acc:HGNC:18160]	6	36354091	36387800	protein_coding	1.692	2.44	7.069	4.773e-12	8.201e-10	16.88
MS4A4A	ENSG00000110079	ENSG00000110079	membrane spanning 4-domains A4A [Source:HGNC Symbol;Acc:HGNC:13371]	11	60185657	60318080	protein_coding	1.675	-0.4554	5.497	5.937e-08	6.04e-06	7.903
CCR5	ENSG00000160791	ENSG00000160791	C-C motif chemokine receptor 5 [Source:HGNC Symbol;Acc:HGNC:1606]	3	46370854	46376206	protein_coding	1.671	1.492	5.75	1.483e-08	1.694e-06	9.174
PARP14	ENSG00000173193	ENSG00000173193	poly(ADP-ribose) polymerase family member 14 [Source:HGNC Symbol;Acc:HGNC:29232]	3	122680839	122730840	protein_coding	1.651	8.324	12.09	5.597e-30	2.725e-27	57.26
GIMAP7	ENSG00000179144	ENSG00000179144	GTPase, IMAP family member 7 [Source:HGNC Symbol;Acc:HGNC:22404]	7	150514872	150521073	protein_coding	1.647	0.1471	5.602	3.367e-08	3.585e-06	8.432
UBQLNL	ENSG00000175518	ENSG00000175518	ubiquilin like [Source:HGNC Symbol;Acc:HGNC:28294]	11	5514393	5518431	protein_coding	1.636	-0.6226	6.076	2.313e-09	3.013e-07	10.99
HELZ2	ENSG00000130589	ENSG00000130589	helicase with zinc finger 2 [Source:HGNC Symbol;Acc:HGNC:30021]	20	63558086	63574239	protein_coding	1.634	6.761	9.171	9.5e-19	2.736e-16	31.81
HSH2D	ENSG00000196684	ENSG00000196684	hematopoietic SH2 domain containing [Source:HGNC Symbol;Acc:HGNC:24920]	19	16134028	16158575	protein_coding	1.628	4.928	8.405	3.729e-16	9.187e-14	26.01
PARP9	ENSG00000138496	ENSG00000138496	poly(ADP-ribose) polymerase family member 9 [Source:HGNC Symbol;Acc:HGNC:24118]	3	122527924	122564577	protein_coding	1.611	6.738	11.31	8.753e-27	3.509e-24	50.02
LAMP3	ENSG00000078081	ENSG00000078081	lysosomal associated membrane protein 3 [Source:HGNC Symbol;Acc:HGNC:14582]	3	183122215	183163839	protein_coding	1.599	4.096	8.541	1.33e-16	3.442e-14	27.04
GBP4	ENSG00000162654	ENSG00000162654	guanylate binding protein 4 [Source:HGNC Symbol;Acc:HGNC:20480]	1	89181144	89198942	protein_coding	1.599	5.146	9.752	7.999e-21	2.516e-18	36.54
MUC13	ENSG00000173702	ENSG00000173702	mucin 13, cell surface associated [Source:HGNC Symbol;Acc:HGNC:7511]	3	124905442	124953819	protein_coding	1.597	3.296	5.961	4.495e-09	5.604e-07	10.24
MS4A7	ENSG00000166927	ENSG00000166927	membrane spanning 4-domains A7 [Source:HGNC Symbol;Acc:HGNC:13378]	11	60378485	60395951	protein_coding	1.595	2.087	6.297	6.251e-10	8.695e-08	12.19
LINC02068	ENSG00000223387	ENSG00000223387	long intergenic non-protein coding RNA 2068 [Source:HGNC Symbol;Acc:HGNC:52914]	3	172560888	172595607	lncRNA	1.593	-0.9786	5.495	5.998e-08	6.072e-06	7.901
AC124319.4	ENSG00000280248	ENSG00000280248	TEC	17	80339898	80342058	TEC	1.586	0.6852	5.633	2.845e-08	3.094e-06	8.581
CCL2	ENSG00000108691	ENSG00000108691	C-C motif chemokine ligand 2 [Source:HGNC Symbol;Acc:HGNC:10618]	17	34255218	34257203	protein_coding	1.581	0.1963	4.319	1.865e-05	0.0008756	2.47
PML	ENSG00000140464	ENSG00000140464	PML nuclear body scaffold [Source:HGNC Symbol;Acc:HGNC:9113]	15	73994673	74047827	protein_coding	1.581	6.005	11.59	6.116e-28	2.779e-25	52.65
PERM1	ENSG00000187642	ENSG00000187642	PPARGC1 and ESRR induced regulator, muscle 1 [Source:HGNC Symbol;Acc:HGNC:28208]	1	975204	982093	protein_coding	1.577	-0.3825	4.734	2.802e-06	0.0001813	4.264
IL4I1	ENSG00000104951	ENSG00000104951	interleukin 4 induced 1 [Source:HGNC Symbol;Acc:HGNC:19094]	19	49889654	49929539	protein_coding	1.569	0.3063	4.952	9.814e-07	7.324e-05	5.234
UBE2L6	ENSG00000156587	ENSG00000156587	ubiquitin conjugating enzyme E2 L6 [Source:HGNC Symbol;Acc:HGNC:12490]	11	57551656	57568284	protein_coding	1.561	5.738	11.57	7.759e-28	3.449e-25	52.42
STAT1	ENSG00000115415	ENSG00000115415	signal transducer and activator of transcription 1 [Source:HGNC Symbol;Acc:HGNC:11362]	2	190908460	191020960	protein_coding	1.56	7.931	11.52	1.163e-27	4.852e-25	51.99
RNF213	ENSG00000173821	ENSG00000173821	ring finger protein 213 [Source:HGNC Symbol;Acc:HGNC:14539]	17	80260866	80398786	protein_coding	1.556	9.768	11.67	3.105e-28	1.476e-25	53.24
	ENSG00000287188	ENSG00000287188	novel transcript, antisense to ANXA10	4	168170097	168194861	lncRNA	1.556	-0.5331	5.59	3.59e-08	3.783e-06	8.383
GIMAP4	ENSG00000133574	ENSG00000133574	GTPase, IMAP family member 4 [Source:HGNC Symbol;Acc:HGNC:21872]	7	150567369	150573953	protein_coding	1.535	2.917	5.251	2.167e-07	1.969e-05	6.546
AC124319.1	ENSG00000262979	ENSG00000262979	novel transcript	17	80315651	80316633	lncRNA	1.523	0.03421	5.305	1.643e-07	1.527e-05	6.931
CCL5	ENSG00000271503	ENSG00000271503	C-C motif chemokine ligand 5 [Source:HGNC Symbol;Acc:HGNC:10632]	17	35871491	35880793	protein_coding	1.522	2.757	5.5	5.842e-08	5.972e-06	7.806
DDX60L	ENSG00000181381	ENSG00000181381	DExD/H-box 60 like [Source:HGNC Symbol;Acc:HGNC:26429]	4	168356735	168537786	protein_coding	1.51	7.549	7.65	9.119e-14	1.776e-11	20.52
RASGRP3	ENSG00000152689	ENSG00000152689	RAS guanyl releasing protein 3 [Source:HGNC Symbol;Acc:HGNC:14545]	2	33436324	33564750	protein_coding	1.502	2.558	6.617	8.772e-11	1.349e-08	14.07
EXOC3L1	ENSG00000179044	ENSG00000179044	exocyst complex component 3 like 1 [Source:HGNC Symbol;Acc:HGNC:27540]	16	67184379	67190185	protein_coding	1.496	-1.754	5.064	5.629e-07	4.585e-05	5.796
IKZF3	ENSG00000161405	ENSG00000161405	IKAROS family zinc finger 3 [Source:HGNC Symbol;Acc:HGNC:13178]	17	39757718	39864312	protein_coding	1.478	3.341	5.391	1.042e-07	1.015e-05	7.218
BTN3A3	ENSG00000111801	ENSG00000111801	butyrophilin subfamily 3 member A3 [Source:HGNC Symbol;Acc:HGNC:1140]	6	26440472	26453415	protein_coding	1.47	3.73	8.292	8.684e-16	2.041e-13	25.22
FCGR3A	ENSG00000203747	ENSG00000203747	Fc fragment of IgG receptor IIIa [Source:HGNC Symbol;Acc:HGNC:3619]	1	161541759	161550737	protein_coding	1.463	3.631	5.892	6.664e-09	8.015e-07	9.846
LAP3	ENSG00000002549	ENSG00000002549	leucine aminopeptidase 3 [Source:HGNC Symbol;Acc:HGNC:18449]	4	17577198	17607972	protein_coding	1.461	6.23	9.905	2.212e-21	7.178e-19	37.78
ISG20	ENSG00000172183	ENSG00000172183	interferon stimulated exonuclease gene 20 [Source:HGNC Symbol;Acc:HGNC:6130]	15	88635670	88656483	protein_coding	1.45	5.489	7.827	2.608e-14	5.346e-12	21.85
SLA2	ENSG00000101082	ENSG00000101082	Src like adaptor 2 [Source:HGNC Symbol;Acc:HGNC:17329]	20	36612318	36646196	protein_coding	1.435	0.8084	5.276	1.907e-07	1.749e-05	6.771
AL512306.2	ENSG00000240219	ENSG00000240219	novel transcript	1	204626775	204629712	lncRNA	1.433	0.03315	5.065	5.596e-07	4.577e-05	5.775
LILRB4	ENSG00000186818	ENSG00000186818	leukocyte immunoglobulin like receptor B4 [Source:HGNC Symbol;Acc:HGNC:6608]	19	54643889	54670359	protein_coding	1.431	1.346	4.784	2.21e-06	0.0001477	4.429
GRAP2	ENSG00000100351	ENSG00000100351	GRB2 related adaptor protein 2 [Source:HGNC Symbol;Acc:HGNC:4563]	22	39901084	39973721	protein_coding	1.422	0.9916	5.084	5.082e-07	4.247e-05	5.834
DUOXA2	ENSG00000140274	ENSG00000140274	dual oxidase maturation factor 2 [Source:HGNC Symbol;Acc:HGNC:32698]	15	45114326	45118421	protein_coding	1.418	3.993	5.046	6.136e-07	4.863e-05	5.493
AC008079.2	ENSG00000280007	ENSG00000280007	novel transcript, antisense to TUBA8	22	18110759	18131154	lncRNA	1.411	0.04146	5.254	2.142e-07	1.955e-05	6.683
AC104389.4	ENSG00000239920	ENSG00000239920	novel transcript	11	5254392	5678434	protein_coding	1.407	-0.2062	5.202	2.786e-07	2.498e-05	6.438
FAP	ENSG00000078098	ENSG00000078098	fibroblast activation protein alpha [Source:HGNC Symbol;Acc:HGNC:3590]	2	162170684	162245151	protein_coding	1.406	-0.09395	4.286	2.147e-05	0.0009777	2.353
CSF3	ENSG00000108342	ENSG00000108342	colony stimulating factor 3 [Source:HGNC Symbol;Acc:HGNC:2438]	17	40015361	40017813	protein_coding	1.399	0.1581	4.223	2.824e-05	0.001223	2.092
FGD2	ENSG00000146192	ENSG00000146192	FYVE, RhoGEF and PH domain containing 2 [Source:HGNC Symbol;Acc:HGNC:3664]	6	37005646	37029069	protein_coding	1.393	2.627	6.204	1.09e-09	1.466e-07	11.64
MT2A	ENSG00000125148	ENSG00000125148	metallothionein 2A [Source:HGNC Symbol;Acc:HGNC:7406]	16	56608584	56609497	protein_coding	1.39	5.228	7.61	1.206e-13	2.283e-11	20.36
AC009948.1	ENSG00000223960	ENSG00000223960	cholesterol induced regulator of metabolism RNA [Source:HGNC Symbol;Acc:HGNC:54059]	2	178413635	178440243	lncRNA	1.387	2.424	6.073	2.356e-09	3.049e-07	10.9
SAA1	ENSG00000173432	ENSG00000173432	serum amyloid A1 [Source:HGNC Symbol;Acc:HGNC:10513]	11	18266260	18269977	protein_coding	1.383	3.316	4.97	8.984e-07	6.804e-05	5.167
SCO2	ENSG00000284194	ENSG00000284194	synthesis of cytochrome C oxidase 2 [Source:HGNC Symbol;Acc:HGNC:10604]	22	50523568	50526461	protein_coding	1.375	4.185	7.649	9.216e-14	1.778e-11	20.66
PARP10	ENSG00000178685	ENSG00000178685	poly(ADP-ribose) polymerase family member 10 [Source:HGNC Symbol;Acc:HGNC:25895]	8	143977153	144012772	protein_coding	1.373	5.059	8.645	5.976e-17	1.567e-14	27.81
LY6E-DT	ENSG00000247317	ENSG00000247317	LY6E divergent transcript [Source:HGNC Symbol;Acc:HGNC:53728]	8	142981738	143018437	lncRNA	1.371	-0.04578	5.396	1.016e-07	9.94e-06	7.391
TRIM31	ENSG00000204616	ENSG00000204616	tripartite motif containing 31 [Source:HGNC Symbol;Acc:HGNC:16289]	6	30102897	30113090	protein_coding	1.361	1.63	4.729	2.871e-06	0.000185	4.169
CD2	ENSG00000116824	ENSG00000116824	CD2 molecule [Source:HGNC Symbol;Acc:HGNC:1639]	1	116754430	116769229	protein_coding	1.353	1.27	4.507	8.039e-06	0.0004431	3.219
STAT2	ENSG00000170581	ENSG00000170581	signal transducer and activator of transcription 2 [Source:HGNC Symbol;Acc:HGNC:11363]	12	56341597	56360167	protein_coding	1.347	7.128	12.56	5.779e-32	3.03e-29	61.79
PSMB9	ENSG00000240065	ENSG00000240065	proteasome 20S subunit beta 9 [Source:HGNC Symbol;Acc:HGNC:9546]	6	32844136	32859851	protein_coding	1.345	4.864	8.467	2.32e-16	5.855e-14	26.48
MUC2	ENSG00000198788	ENSG00000198788	mucin 2, oligomeric mucus/gel-forming [Source:HGNC Symbol;Acc:HGNC:7512]	11	1074875	1110511	protein_coding	1.343	4.736	4.587	5.591e-06	0.0003257	3.332
EIF2AK2	ENSG00000055332	ENSG00000055332	eukaryotic translation initiation factor 2 alpha kinase 2 [Source:HGNC Symbol;Acc:HGNC:9437]	2	37099210	37157522	protein_coding	1.342	7.071	12.69	1.6e-32	8.842e-30	63.06
SAMD9	ENSG00000205413	ENSG00000205413	sterile alpha motif domain containing 9 [Source:HGNC Symbol;Acc:HGNC:1348]	7	93099513	93118023	protein_coding	1.334	7.585	8.654	5.57e-17	1.479e-14	27.78
SP110	ENSG00000135899	ENSG00000135899	SP110 nuclear body protein [Source:HGNC Symbol;Acc:HGNC:5401]	2	230165186	230225729	protein_coding	1.332	5.936	8.446	2.723e-16	6.791e-14	26.29
TMEM255A	ENSG00000125355	ENSG00000125355	transmembrane protein 255A [Source:HGNC Symbol;Acc:HGNC:26086]	X	120258650	120311556	protein_coding	1.327	-1.184	4.495	8.482e-06	0.0004642	3.247
SPATS2L	ENSG00000196141	ENSG00000196141	spermatogenesis associated serine rich 2 like [Source:HGNC Symbol;Acc:HGNC:24574]	2	200305881	200482264	protein_coding	1.313	6.434	11.24	1.66e-26	6.405e-24	49.4
NKG7	ENSG00000105374	ENSG00000105374	natural killer cell granule protein 7 [Source:HGNC Symbol;Acc:HGNC:7830]	19	51371606	51372701	protein_coding	1.312	0.04892	4.288	2.13e-05	0.0009721	2.359
MS4A6A	ENSG00000110077	ENSG00000110077	membrane spanning 4-domains A6A [Source:HGNC Symbol;Acc:HGNC:13375]	11	60172014	60184666	protein_coding	1.312	2.953	5.779	1.265e-08	1.453e-06	9.27
TRAC	ENSG00000277734	ENSG00000277734	T cell receptor alpha constant [Source:HGNC Symbol;Acc:HGNC:12029]	14	22547506	22552156	TR_C_gene	1.288	1.147	4.459	9.988e-06	0.0005264	3.023
PLEKHA4	ENSG00000105559	ENSG00000105559	pleckstrin homology domain containing A4 [Source:HGNC Symbol;Acc:HGNC:14339]	19	48837097	48868617	protein_coding	1.282	2.89	5.862	7.926e-09	9.367e-07	9.721
GIMAP1	ENSG00000213203	ENSG00000213203	GTPase, IMAP family member 1 [Source:HGNC Symbol;Acc:HGNC:23237]	7	150716606	150724284	protein_coding	1.279	-0.5817	4.376	1.449e-05	0.0007174	2.737
BCL2L14	ENSG00000121380	ENSG00000121380	BCL2 like 14 [Source:HGNC Symbol;Acc:HGNC:16657]	12	12049844	12211084	protein_coding	1.274	2.252	5.61	3.217e-08	3.462e-06	8.409
TRIM5	ENSG00000132256	ENSG00000132256	tripartite motif containing 5 [Source:HGNC Symbol;Acc:HGNC:16276]	11	5663195	5938619	protein_coding	1.272	3.226	6.027	3.069e-09	3.873e-07	10.62
GBP1P1	ENSG00000225492	ENSG00000225492	guanylate binding protein 1 pseudogene 1 [Source:HGNC Symbol;Acc:HGNC:39561]	1	89407679	89426243	transcribed_unprocessed_pseudogene	1.27	2.413	5.474	6.708e-08	6.756e-06	7.699
LILRB1	ENSG00000104972	ENSG00000104972	leukocyte immunoglobulin like receptor B1 [Source:HGNC Symbol;Acc:HGNC:6605]	19	54617158	54637528	protein_coding	1.267	1.141	3.941	9.168e-05	0.002932	0.9549
C4B	ENSG00000224389	ENSG00000224389	complement C4B (Chido blood group) [Source:HGNC Symbol;Acc:HGNC:1324]	6	32014795	32035418	protein_coding	1.265	0.2007	4.375	1.456e-05	0.0007174	2.712
GIMAP8	ENSG00000171115	ENSG00000171115	GTPase, IMAP family member 8 [Source:HGNC Symbol;Acc:HGNC:21792]	7	150450630	150479393	protein_coding	1.264	0.6745	4.222	2.831e-05	0.001224	2.071
PLD4	ENSG00000166428	ENSG00000166428	phospholipase D family member 4 [Source:HGNC Symbol;Acc:HGNC:23792]	14	104924713	104937761	protein_coding	1.262	0.4491	4.61	5.013e-06	0.0002988	3.7
FAM78A	ENSG00000126882	ENSG00000126882	family with sequence similarity 78 member A [Source:HGNC Symbol;Acc:HGNC:25465]	9	131258076	131276510	protein_coding	1.254	1.571	4.702	3.268e-06	0.0002062	4.055
TAP1	ENSG00000168394	ENSG00000168394	transporter 1, ATP binding cassette subfamily B member [Source:HGNC Symbol;Acc:HGNC:43]	6	32845209	32853816	protein_coding	1.248	6.594	7.919	1.348e-14	2.812e-12	22.44
LGALS9	ENSG00000168961	ENSG00000168961	galectin 9 [Source:HGNC Symbol;Acc:HGNC:6570]	17	27629798	27649560	protein_coding	1.246	4.983	9.204	7.29e-19	2.129e-16	32.12
TMEM140	ENSG00000146859	ENSG00000146859	transmembrane protein 140 [Source:HGNC Symbol;Acc:HGNC:21870]	7	135148072	135166215	protein_coding	1.243	4.242	4.752	2.584e-06	0.0001704	4.106
NEXN	ENSG00000162614	ENSG00000162614	nexilin F-actin binding protein [Source:HGNC Symbol;Acc:HGNC:29557]	1	77888513	77943895	protein_coding	1.239	-1.176	4.543	6.816e-06	0.0003871	3.453
TRIM14	ENSG00000106785	ENSG00000106785	tripartite motif containing 14 [Source:HGNC Symbol;Acc:HGNC:16283]	9	98069275	98119222	protein_coding	1.234	5.114	9.565	3.802e-20	1.178e-17	35.02
LGMN	ENSG00000100600	ENSG00000100600	legumain [Source:HGNC Symbol;Acc:HGNC:9472]	14	92703807	92748679	protein_coding	1.226	4.357	7.334	8.127e-13	1.432e-10	18.54
LGALS3BP	ENSG00000108679	ENSG00000108679	galectin 3 binding protein [Source:HGNC Symbol;Acc:HGNC:6564]	17	78971238	78979947	protein_coding	1.226	6.379	7.954	1.046e-14	2.229e-12	22.7
DTX3L	ENSG00000163840	ENSG00000163840	deltex E3 ubiquitin ligase 3L [Source:HGNC Symbol;Acc:HGNC:30323]	3	122564338	122575203	protein_coding	1.206	6.529	9.969	1.284e-21	4.374e-19	38.32
TNFSF10	ENSG00000121858	ENSG00000121858	TNF superfamily member 10 [Source:HGNC Symbol;Acc:HGNC:11925]	3	172505508	172523475	protein_coding	1.204	6.648	9.907	2.175e-21	7.174e-19	37.79
CD84	ENSG00000066294	ENSG00000066294	CD84 molecule [Source:HGNC Symbol;Acc:HGNC:1704]	1	160541095	160579516	protein_coding	1.193	2.164	4.319	1.863e-05	0.0008756	2.382
IL2RB	ENSG00000100385	ENSG00000100385	interleukin 2 receptor subunit beta [Source:HGNC Symbol;Acc:HGNC:6009]	22	37125843	37175054	protein_coding	1.185	1.796	4.126	4.268e-05	0.001659	1.628
ABI3	ENSG00000108798	ENSG00000108798	ABI family member 3 [Source:HGNC Symbol;Acc:HGNC:29859]	17	49210411	49223225	protein_coding	1.185	1.472	4.281	2.196e-05	0.0009914	2.27
APOBEC3F	ENSG00000128394	ENSG00000128394	apolipoprotein B mRNA editing enzyme catalytic subunit 3F [Source:HGNC Symbol;Acc:HGNC:17356]	22	39040604	39055972	protein_coding	1.185	3.316	6.122	1.766e-09	2.315e-07	11.15
IL21R	ENSG00000103522	ENSG00000103522	interleukin 21 receptor [Source:HGNC Symbol;Acc:HGNC:6006]	16	27402174	27452042	protein_coding	1.182	-0.09796	3.72	0.0002194	0.005615	0.2071
NMI	ENSG00000123609	ENSG00000123609	N-myc and STAT interactor [Source:HGNC Symbol;Acc:HGNC:7854]	2	151270470	151289894	protein_coding	1.182	4.495	6.723	4.476e-11	7.094e-09	14.64
NLRC5	ENSG00000140853	ENSG00000140853	NLR family CARD domain containing 5 [Source:HGNC Symbol;Acc:HGNC:29933]	16	56989485	57083531	protein_coding	1.176	6.867	9.151	1.116e-18	3.17e-16	31.65
CSF1R	ENSG00000182578	ENSG00000182578	colony stimulating factor 1 receptor [Source:HGNC Symbol;Acc:HGNC:2433]	5	150053291	150113372	protein_coding	1.173	3.082	4.799	2.06e-06	0.00014	4.403
RMI2	ENSG00000175643	ENSG00000175643	RecQ mediated genome instability 2 [Source:HGNC Symbol;Acc:HGNC:28349]	16	11249619	11381662	protein_coding	1.172	0.2883	4.344	1.665e-05	0.0007953	2.584
OLFM5P	ENSG00000224295	ENSG00000224295	olfactomedin family member 5, pseudogene [Source:HGNC Symbol;Acc:HGNC:51927]	11	5518441	5524955	unitary_pseudogene	1.172	-0.9764	4.198	3.141e-05	0.00133	2.027
BTN3A1	ENSG00000026950	ENSG00000026950	butyrophilin subfamily 3 member A1 [Source:HGNC Symbol;Acc:HGNC:1138]	6	26402237	26415208	protein_coding	1.17	4.926	7.922	1.317e-14	2.776e-12	22.54
C4A	ENSG00000244731	ENSG00000244731	complement C4A (Rodgers blood group) [Source:HGNC Symbol;Acc:HGNC:1323]	6	31982057	32002681	protein_coding	1.169	0.4052	4.242	2.605e-05	0.001143	2.162
SLFN5	ENSG00000166750	ENSG00000166750	schlafen family member 5 [Source:HGNC Symbol;Acc:HGNC:28286]	17	35243071	35273655	protein_coding	1.165	6.986	8.296	8.409e-16	1.999e-13	25.14
CXCR6	ENSG00000172215	ENSG00000172215	C-X-C motif chemokine receptor 6 [Source:HGNC Symbol;Acc:HGNC:16647]	3	45940933	45948351	protein_coding	1.165	0.5337	3.689	0.0002475	0.006009	0.07146
CXorf21	ENSG00000120280	ENSG00000120280	TLR adaptor interacting with endolysosomal SLC15A4 [Source:HGNC Symbol;Acc:HGNC:25667]	X	30558809	30577766	protein_coding	1.163	0.9606	3.498	0.0005067	0.009984	-0.6111
APOL6	ENSG00000221963	ENSG00000221963	apolipoprotein L6 [Source:HGNC Symbol;Acc:HGNC:14870]	22	35648446	35668404	protein_coding	1.161	7.317	9.007	3.526e-18	9.613e-16	30.5
NT5C3A	ENSG00000122643	ENSG00000122643	5'-nucleotidase, cytosolic IIIA [Source:HGNC Symbol;Acc:HGNC:17820]	7	33014114	33062797	protein_coding	1.159	5.231	8.035	5.796e-15	1.274e-12	23.33
NTNG2	ENSG00000196358	ENSG00000196358	netrin G2 [Source:HGNC Symbol;Acc:HGNC:14288]	9	132161676	132244526	protein_coding	1.157	2.188	3.173	0.001592	0.02184	-1.741
HLA-F	ENSG00000204642	ENSG00000204642	major histocompatibility complex, class I, F [Source:HGNC Symbol;Acc:HGNC:4963]	6	29722775	29738528	protein_coding	1.153	6.206	7.826	2.614e-14	5.346e-12	21.82
IRF8	ENSG00000140968	ENSG00000140968	interferon regulatory factor 8 [Source:HGNC Symbol;Acc:HGNC:5358]	16	85899162	85922606	protein_coding	1.151	2.435	4.142	3.991e-05	0.001593	1.652
HLA-DRB1	ENSG00000196126	ENSG00000196126	major histocompatibility complex, class II, DR beta 1 [Source:HGNC Symbol;Acc:HGNC:4948]	6	32578769	32589848	protein_coding	1.151	5.598	6.859	1.879e-11	3.099e-09	15.43
CD38	ENSG00000004468	ENSG00000004468	CD38 molecule [Source:HGNC Symbol;Acc:HGNC:1667]	4	15778275	15853232	protein_coding	1.148	5.055	5.385	1.079e-07	1.046e-05	7.083
ITK	ENSG00000113263	ENSG00000113263	IL2 inducible T cell kinase [Source:HGNC Symbol;Acc:HGNC:6171]	5	157142933	157255185	protein_coding	1.145	1.295	3.78	0.0001741	0.004771	0.3541
HAVCR2	ENSG00000135077	ENSG00000135077	hepatitis A virus cellular receptor 2 [Source:HGNC Symbol;Acc:HGNC:18437]	5	157085832	157142869	protein_coding	1.142	1.771	4.096	4.84e-05	0.001822	1.516
FANCA	ENSG00000187741	ENSG00000187741	FA complementation group A [Source:HGNC Symbol;Acc:HGNC:3582]	16	89737549	89816657	protein_coding	1.142	3.101	5.707	1.882e-08	2.114e-06	8.884
WARS	ENSG00000140105	ENSG00000140105	tryptophanyl-tRNA synthetase 1 [Source:HGNC Symbol;Acc:HGNC:12729]	14	100333790	100376805	protein_coding	1.141	6.632	8.225	1.431e-15	3.25e-13	24.64
C3	ENSG00000125730	ENSG00000125730	complement C3 [Source:HGNC Symbol;Acc:HGNC:1318]	19	6677704	6730562	protein_coding	1.135	7.091	6.238	8.885e-10	1.219e-07	11.59
TBX21	ENSG00000073861	ENSG00000073861	T-box transcription factor 21 [Source:HGNC Symbol;Acc:HGNC:11599]	17	47733236	47746122	protein_coding	1.134	-0.5489	3.868	0.000123	0.003629	0.7554
CX3CL1	ENSG00000006210	ENSG00000006210	C-X3-C motif chemokine ligand 1 [Source:HGNC Symbol;Acc:HGNC:10647]	16	57372477	57385044	protein_coding	1.132	3.942	4.606	5.109e-06	0.0003037	3.475
	ENSG00000285744	ENSG00000285744	novel transcript	8	78805293	78956082	lncRNA	1.131	3.004	5.431	8.426e-08	8.323e-06	7.455
PNPT1	ENSG00000138035	ENSG00000138035	polyribonucleotide nucleotidyltransferase 1 [Source:HGNC Symbol;Acc:HGNC:23166]	2	55634061	55693863	protein_coding	1.13	4.511	6.947	1.061e-11	1.764e-09	16.04
MGAT3	ENSG00000128268	ENSG00000128268	beta-1,4-mannosyl-glycoprotein 4-beta-N-acetylglucosaminyltransferase [Source:HGNC Symbol;Acc:HGNC:7046]	22	39457012	39492194	protein_coding	1.118	2.903	5.069	5.482e-07	4.502e-05	5.673
LCK	ENSG00000182866	ENSG00000182866	LCK proto-oncogene, Src family tyrosine kinase [Source:HGNC Symbol;Acc:HGNC:6524]	1	32251239	32286165	protein_coding	1.118	1.442	4.071	5.373e-05	0.001965	1.438
GZMA	ENSG00000145649	ENSG00000145649	granzyme A [Source:HGNC Symbol;Acc:HGNC:4708]	5	55102646	55110252	protein_coding	1.117	-0.577	3.598	0.0003498	0.007674	-0.2038
CAMK4	ENSG00000152495	ENSG00000152495	calcium/calmodulin dependent protein kinase IV [Source:HGNC Symbol;Acc:HGNC:1464]	5	111223653	111494886	protein_coding	1.116	0.6501	3.773	0.0001788	0.004881	0.3669
	ENSG00000287839	ENSG00000287839	novel transcript	1	155626757	155637604	lncRNA	1.114	-0.15	4.032	6.31e-05	0.002225	1.361
AL645608.8	ENSG00000272512	ENSG00000272512	novel transcript	1	995966	998051	lncRNA	1.113	1.59	3.426	0.0006589	0.01199	-0.8908
PLSCR1	ENSG00000188313	ENSG00000188313	phospholipid scramblase 1 [Source:HGNC Symbol;Acc:HGNC:9092]	3	146515180	146544856	protein_coding	1.103	7.103	7.592	1.367e-13	2.564e-11	20.16
TLR7	ENSG00000196664	ENSG00000196664	toll like receptor 7 [Source:HGNC Symbol;Acc:HGNC:15631]	X	12867072	12890361	protein_coding	1.102	0.2815	3.895	0.0001102	0.003349	0.8293
ATP10A	ENSG00000206190	ENSG00000206190	ATPase phospholipid transporting 10A (putative) [Source:HGNC Symbol;Acc:HGNC:13542]	15	25677271	25865184	protein_coding	1.099	1.366	3.914	0.0001024	0.003182	0.8451
TYMP	ENSG00000025708	ENSG00000025708	thymidine phosphorylase [Source:HGNC Symbol;Acc:HGNC:3148]	22	50525752	50530032	protein_coding	1.098	6.578	7.283	1.148e-12	1.989e-10	18.11
FASLG	ENSG00000117560	ENSG00000117560	Fas ligand [Source:HGNC Symbol;Acc:HGNC:11936]	1	172659103	172666876	protein_coding	1.097	-1.032	3.625	0.0003156	0.007161	-0.09817
HLA-DRB5	ENSG00000198502	ENSG00000198502	major histocompatibility complex, class II, DR beta 5 [Source:HGNC Symbol;Acc:HGNC:4953]	6	32517353	32530287	protein_coding	1.097	2.709	4.057	5.687e-05	0.002055	1.3
GBP3	ENSG00000117226	ENSG00000117226	guanylate binding protein 3 [Source:HGNC Symbol;Acc:HGNC:4184]	1	89006679	89022894	protein_coding	1.09	5.654	7.783	3.554e-14	7.054e-12	21.54
USP30-AS1	ENSG00000256262	ENSG00000256262	USP30 antisense RNA 1 [Source:HGNC Symbol;Acc:HGNC:40909]	12	109052350	109053952	lncRNA	1.087	-0.5872	4.118	4.417e-05	0.001701	1.704
PATL2	ENSG00000229474	ENSG00000229474	PAT1 homolog 2 [Source:HGNC Symbol;Acc:HGNC:33630]	15	44665732	44711316	protein_coding	1.086	4.46	6.446	2.522e-10	3.631e-08	12.97
AGRN	ENSG00000188157	ENSG00000188157	agrin [Source:HGNC Symbol;Acc:HGNC:329]	1	1020120	1056118	protein_coding	1.085	6.584	6.611	9.067e-11	1.383e-08	13.85
NCOA7	ENSG00000111912	ENSG00000111912	nuclear receptor coactivator 7 [Source:HGNC Symbol;Acc:HGNC:21081]	6	125781161	125932034	protein_coding	1.084	6.288	6.481	2.031e-10	2.946e-08	13.08
OR52K3P	ENSG00000225101	ENSG00000225101	olfactory receptor family 52 subfamily K member 3 pseudogene [Source:HGNC Symbol;Acc:HGNC:15224]	11	4393783	4476361	transcribed_unprocessed_pseudogene	1.08	0.2373	2.949	0.00333	0.03508	-2.275
SAA2	ENSG00000134339	ENSG00000134339	serum amyloid A2 [Source:HGNC Symbol;Acc:HGNC:10514]	11	18239223	18248668	protein_coding	1.076	2.643	3.961	8.446e-05	0.002759	0.9379
APOE	ENSG00000130203	ENSG00000130203	apolipoprotein E [Source:HGNC Symbol;Acc:HGNC:613]	19	44905791	44909393	protein_coding	1.075	2.311	3.753	0.0001938	0.005146	0.1911
C8orf31	ENSG00000177335	ENSG00000177335	chromosome 8 open reading frame 31 [Source:HGNC Symbol;Acc:HGNC:26731]	8	143039209	143060684	lncRNA	1.075	0.5765	4.129	4.217e-05	0.001652	1.709
TNFSF13B	ENSG00000102524	ENSG00000102524	TNF superfamily member 13b [Source:HGNC Symbol;Acc:HGNC:11929]	13	108251240	108308484	protein_coding	1.074	3.793	3.588	0.0003636	0.007918	-0.5068
RGS1	ENSG00000090104	ENSG00000090104	regulator of G protein signaling 1 [Source:HGNC Symbol;Acc:HGNC:9991]	1	192575763	192580024	protein_coding	1.066	3.668	4.273	2.27e-05	0.00102	2.095
ODF3B	ENSG00000177989	ENSG00000177989	outer dense fiber of sperm tails 3B [Source:HGNC Symbol;Acc:HGNC:34388]	22	50529710	50532580	protein_coding	1.062	5.743	5.24	2.293e-07	2.065e-05	6.319
APOL1	ENSG00000100342	ENSG00000100342	apolipoprotein L1 [Source:HGNC Symbol;Acc:HGNC:618]	22	36253071	36267530	protein_coding	1.059	5.988	7.528	2.142e-13	3.91e-11	19.77
SLCO2B1	ENSG00000137491	ENSG00000137491	solute carrier organic anion transporter family member 2B1 [Source:HGNC Symbol;Acc:HGNC:10962]	11	75100563	75206549	protein_coding	1.056	1.879	4.028	6.422e-05	0.002248	1.246
TRANK1	ENSG00000168016	ENSG00000168016	tetratricopeptide repeat and ankyrin repeat containing 1 [Source:HGNC Symbol;Acc:HGNC:29011]	3	36826819	36945057	protein_coding	1.056	6.703	7.559	1.729e-13	3.186e-11	19.95
SP100	ENSG00000067066	ENSG00000067066	SP100 nuclear antigen [Source:HGNC Symbol;Acc:HGNC:11206]	2	230415942	230545606	protein_coding	1.054	7.267	8.25	1.191e-15	2.768e-13	24.79
TRIM21	ENSG00000132109	ENSG00000132109	tripartite motif containing 21 [Source:HGNC Symbol;Acc:HGNC:11312]	11	4384897	4393702	protein_coding	1.052	4.293	6.578	1.116e-10	1.69e-08	13.77
HES4	ENSG00000188290	ENSG00000188290	hes family bHLH transcription factor 4 [Source:HGNC Symbol;Acc:HGNC:24149]	1	998962	1000172	protein_coding	1.052	3.03	3.275	0.001122	0.01731	-1.478
TRBC2	ENSG00000211772	ENSG00000211772	T cell receptor beta constant 2 [Source:HGNC Symbol;Acc:HGNC:12157]	7	142801041	142802748	TR_C_gene	1.052	1.034	3.455	0.0005933	0.01113	-0.7536
TIMM10	ENSG00000134809	ENSG00000134809	translocase of inner mitochondrial membrane 10 [Source:HGNC Symbol;Acc:HGNC:11814]	11	57528464	57530803	protein_coding	1.044	2.648	5.143	3.78e-07	3.247e-05	6.04
VASH1	ENSG00000071246	ENSG00000071246	vasohibin 1 [Source:HGNC Symbol;Acc:HGNC:19964]	14	76761468	76783015	protein_coding	1.041	2.429	4.201	3.103e-05	0.001319	1.892
APOL2	ENSG00000128335	ENSG00000128335	apolipoprotein L2 [Source:HGNC Symbol;Acc:HGNC:619]	22	36226209	36239954	protein_coding	1.04	5.52	7.519	2.27e-13	4.094e-11	19.74
COL1A1	ENSG00000108821	ENSG00000108821	collagen type I alpha 1 chain [Source:HGNC Symbol;Acc:HGNC:2197]	17	50184101	50201632	protein_coding	1.039	3.045	4.925	1.121e-06	8.187e-05	4.986
SH2D2A	ENSG00000027869	ENSG00000027869	SH2 domain containing 2A [Source:HGNC Symbol;Acc:HGNC:10821]	1	156806243	156816848	protein_coding	1.034	-0.07108	3.425	0.000661	0.01201	-0.7987
UBA7	ENSG00000182179	ENSG00000182179	ubiquitin like modifier activating enzyme 7 [Source:HGNC Symbol;Acc:HGNC:12471]	3	49805209	49813953	protein_coding	1.03	4.754	6.254	8.091e-10	1.118e-07	11.83
ZNFX1	ENSG00000124201	ENSG00000124201	zinc finger NFX1-type containing 1 [Source:HGNC Symbol;Acc:HGNC:29271]	20	49237946	49278426	protein_coding	1.028	7.696	9.102	1.651e-18	4.623e-16	31.24
CFB	ENSG00000243649	ENSG00000243649	complement factor B [Source:HGNC Symbol;Acc:HGNC:1037]	6	31945650	31952084	protein_coding	1.027	0.7933	4.17	3.547e-05	0.00145	1.862
CARD11	ENSG00000198286	ENSG00000198286	caspase recruitment domain family member 11 [Source:HGNC Symbol;Acc:HGNC:16393]	7	2906142	3043867	protein_coding	1.025	3.438	4.921	1.142e-06	8.312e-05	4.941
APOL3	ENSG00000128284	ENSG00000128284	apolipoprotein L3 [Source:HGNC Symbol;Acc:HGNC:14868]	22	36140330	36166177	protein_coding	1.02	2.959	4.648	4.205e-06	0.0002582	3.739
SPTBN5	ENSG00000137877	ENSG00000137877	spectrin beta, non-erythrocytic 5 [Source:HGNC Symbol;Acc:HGNC:15680]	15	41848146	41894053	protein_coding	1.02	2.931	3.964	8.352e-05	0.002746	0.933
AC022034.2	ENSG00000237807	ENSG00000237807	novel transcript	8	53493523	53524336	lncRNA	1.014	2.526	4.599	5.27e-06	0.0003097	3.552
U62317.2	ENSG00000272666	ENSG00000272666	KLHDC7B divergent transcript [Source:HGNC Symbol;Acc:HGNC:53791]	22	50542305	50542906	lncRNA	1.014	-0.168	3.431	0.0006473	0.01182	-0.7764
MOV10	ENSG00000155363	ENSG00000155363	Mov10 RISC complex RNA helicase [Source:HGNC Symbol;Acc:HGNC:7200]	1	112673141	112700746	protein_coding	1.012	5.685	8.085	4.029e-15	9.052e-13	23.67
PPM1K	ENSG00000163644	ENSG00000163644	protein phosphatase, Mg2+/Mn2+ dependent 1K [Source:HGNC Symbol;Acc:HGNC:25415]	4	88257620	88284769	protein_coding	1.009	4.944	6.536	1.451e-10	2.134e-08	13.48
ADD2	ENSG00000075340	ENSG00000075340	adducin 2 [Source:HGNC Symbol;Acc:HGNC:244]	2	70607618	70768225	protein_coding	1.004	-1.7	3.401	0.0007203	0.01272	-0.8379
PTPRO	ENSG00000151490	ENSG00000151490	protein tyrosine phosphatase receptor type O [Source:HGNC Symbol;Acc:HGNC:9678]	12	15322257	15602175	protein_coding	1.004	-0.828	3.477	0.0005465	0.01048	-0.6029
RNASE6	ENSG00000169413	ENSG00000169413	ribonuclease A family member k6 [Source:HGNC Symbol;Acc:HGNC:10048]	14	20781268	20782467	protein_coding	1.003	1.049	3.696	0.0002409	0.00592	0.07525
GAL3ST4	ENSG00000197093	ENSG00000197093	galactose-3-O-sulfotransferase 4 [Source:HGNC Symbol;Acc:HGNC:24145]	7	100159244	100168617	protein_coding	1.003	0.01479	3.835	0.0001401	0.004034	0.6206
DPPA5P4	ENSG00000119660	ENSG00000119660	developmental pluripotency associated 5 pseudogene 4 [Source:HGNC Symbol;Acc:HGNC:49665]	14	75292131	75292495	processed_pseudogene	-1.001	-1.283	-3.357	0.0008427	0.01419	-0.9723
AC133134.1	ENSG00000244245	ENSG00000244245	ribosomal protein S20 (RPS20) pseudogene	5	108593609	108593967	processed_pseudogene	-1.001	-1.112	-4.317	1.881e-05	0.0008801	2.519
AP003471.1	ENSG00000179577	ENSG00000179577	novel transcript, sense intronic to DPYS	8	104419512	104421500	lncRNA	-1.001	-1.899	-3.33	0.0009277	0.01502	-1.055
GXYLT2	ENSG00000172986	ENSG00000172986	glucoside xylosyltransferase 2 [Source:HGNC Symbol;Acc:HGNC:33383]	3	72888046	72998138	protein_coding	-1.002	2.684	-3.597	0.0003507	0.007685	-0.3009
ADGRB1	ENSG00000181790	ENSG00000181790	adhesion G protein-coupled receptor B1 [Source:HGNC Symbol;Acc:HGNC:943]	8	142449430	142545009	protein_coding	-1.002	-1.6	-3.114	0.001941	0.02504	-1.721
PCDHGA11	ENSG00000253873	ENSG00000253873	protocadherin gamma subfamily A, 11 [Source:HGNC Symbol;Acc:HGNC:8698]	5	141421047	141512975	protein_coding	-1.002	-0.3183	-3.559	0.0004043	0.008521	-0.315
	ENSG00000286583	ENSG00000286583	novel transcript, antisense to ZBTB7C	18	48162039	48184725	lncRNA	-1.002	-1.062	-3.727	0.000214	0.005545	0.2744
LINC01136	ENSG00000233791	ENSG00000233791	long intergenic non-protein coding RNA 1136 [Source:HGNC Symbol;Acc:HGNC:49452]	1	203298758	203305309	lncRNA	-1.003	1.311	-3.004	0.00279	0.03155	-2.105
	ENSG00000286072	ENSG00000286072	novel transcript	X	112880563	113212186	lncRNA	-1.003	-1.228	-3.703	0.0002343	0.005832	0.1925
NR2E1	ENSG00000112333	ENSG00000112333	nuclear receptor subfamily 2 group E member 1 [Source:HGNC Symbol;Acc:HGNC:7973]	6	108166022	108188805	protein_coding	-1.004	0.4568	-3.119	0.001908	0.02481	-1.736
FLG-AS1	ENSG00000237975	ENSG00000237975	FLG antisense RNA 1 [Source:HGNC Symbol;Acc:HGNC:27913]	1	152168125	152445456	lncRNA	-1.005	0.428	-2.961	0.003198	0.03419	-2.196
AC090515.2	ENSG00000245975	ENSG00000245975	novel transcript	15	58768072	58770974	lncRNA	-1.005	-0.6785	-3.742	0.0002019	0.005307	0.3241
PTPRG	ENSG00000144724	ENSG00000144724	protein tyrosine phosphatase receptor type G [Source:HGNC Symbol;Acc:HGNC:9671]	3	61561569	62297609	protein_coding	-1.006	2.802	-3.52	0.0004671	0.009438	-0.5724
RPL24P4	ENSG00000181524	ENSG00000181524	RPL24 pseudogene 4 [Source:HGNC Symbol;Acc:HGNC:21371]	6	42956345	42956765	processed_pseudogene	-1.006	0.06943	-4.658	4.012e-06	0.0002479	3.95
AL390957.1	ENSG00000285280	ENSG00000285280	novel transcript	1	192167786	192957713	lncRNA	-1.006	2.34	-3.339	0.0008965	0.01473	-1.132
	ENSG00000286656	ENSG00000286656	novel transcript	5	42995134	42997480	lncRNA	-1.006	0.549	-3.617	0.0003257	0.007326	-0.1347
	ENSG00000287355	ENSG00000287355	novel transcript, sense intronic to MOB3B	9	27495857	27498251	lncRNA	-1.007	0.3399	-3.45	0.0006028	0.01123	-0.6908
STMN1P1	ENSG00000276058	ENSG00000276058	stathmin 1 pseudogene 1 [Source:HGNC Symbol;Acc:HGNC:44062]	12	31715342	31715781	processed_pseudogene	-1.008	-1.461	-3.497	0.0005083	0.01	-0.5125
PANK1	ENSG00000152782	ENSG00000152782	pantothenate kinase 1 [Source:HGNC Symbol;Acc:HGNC:8598]	10	89579497	89645572	protein_coding	-1.009	0.8823	-3.548	0.0004208	0.008781	-0.3792
AL096829.2	ENSG00000230863	ENSG00000230863	histidine acid phosphatase domain containing 1 (HISPPD1) pseudogene	1	75641178	75724049	transcribed_processed_pseudogene	-1.009	-0.9403	-3.624	0.0003173	0.007182	-0.0869
HP	ENSG00000257017	ENSG00000257017	haptoglobin [Source:HGNC Symbol;Acc:HGNC:5141]	16	72054505	72061055	protein_coding	-1.01	-0.6331	-2.885	0.004063	0.03945	-2.389
LINC01354	ENSG00000231768	ENSG00000231768	long intergenic non-protein coding RNA 1354 [Source:HGNC Symbol;Acc:HGNC:50581]	1	234527887	234531803	lncRNA	-1.01	-0.7455	-3.599	0.0003491	0.007667	-0.176
	ENSG00000287710	ENSG00000287710	novel transcript, antisense to PSMC3IP	17	42577825	42578366	lncRNA	-1.01	-1.176	-3.846	0.0001343	0.003885	0.7026
BPIFB2	ENSG00000078898	ENSG00000078898	BPI fold containing family B member 2 [Source:HGNC Symbol;Acc:HGNC:16177]	20	33007704	33023703	protein_coding	-1.011	0.1106	-3.073	0.002227	0.02728	-1.865
OLFM4	ENSG00000102837	ENSG00000102837	olfactomedin 4 [Source:HGNC Symbol;Acc:HGNC:17190]	13	53028813	53052057	protein_coding	-1.011	-1.627	-3.257	0.001195	0.01806	-1.285
KL	ENSG00000133116	ENSG00000133116	klotho [Source:HGNC Symbol;Acc:HGNC:6344]	13	33016423	33066143	protein_coding	-1.011	-1.646	-3.543	0.0004287	0.008881	-0.3562
C5AR2	ENSG00000134830	ENSG00000134830	complement component 5a receptor 2 [Source:HGNC Symbol;Acc:HGNC:4527]	19	47332175	47347329	protein_coding	-1.012	2.926	-3.068	0.002265	0.02751	-2.008
PCOTH	ENSG00000205861	ENSG00000205861	Pro-X-Gly collagen triple helix like repeat containing [Source:HGNC Symbol;Acc:HGNC:39839]	13	23888842	23897263	lncRNA	-1.012	-0.008408	-3.715	0.0002242	0.005668	0.219
NPM1P14	ENSG00000182965	ENSG00000182965	nucleophosmin 1 pseudogene 14 [Source:HGNC Symbol;Acc:HGNC:7916]	7	112520488	112521670	processed_pseudogene	-1.013	-0.7766	-3.091	0.002093	0.02619	-1.796
SLC26A5	ENSG00000170615	ENSG00000170615	solute carrier family 26 member 5 [Source:HGNC Symbol;Acc:HGNC:9359]	7	103352730	103446207	protein_coding	-1.014	-0.7847	-3.578	0.0003767	0.008107	-0.245
AC010680.3	ENSG00000271011	ENSG00000271011	novel transcript, antisense to TTN	2	178577103	178577622	lncRNA	-1.014	-0.7933	-3.61	0.0003345	0.007467	-0.1365
ELOVL4	ENSG00000118402	ENSG00000118402	ELOVL fatty acid elongase 4 [Source:HGNC Symbol;Acc:HGNC:14415]	6	79914814	79947553	protein_coding	-1.015	-1.078	-3.537	0.0004396	0.009034	-0.3831
ZNF667	ENSG00000198046	ENSG00000198046	zinc finger protein 667 [Source:HGNC Symbol;Acc:HGNC:28854]	19	56439325	56478065	protein_coding	-1.015	-1.229	-3.356	0.0008468	0.01423	-0.9772
AL590004.3	ENSG00000233068	ENSG00000233068	novel transcript	6	3831936	3894292	lncRNA	-1.015	-1.525	-3.679	0.000257	0.006168	0.11
ARHGAP5-AS1	ENSG00000258655	ENSG00000258655	ARHGAP5 antisense RNA 1 (head to head) [Source:HGNC Symbol;Acc:HGNC:20279]	14	32074946	32076793	lncRNA	-1.015	1.601	-3.901	0.0001078	0.003295	0.849
AL122035.1	ENSG00000258824	ENSG00000258824	novel transcript	14	64422935	64448557	lncRNA	-1.015	-1.05	-3.903	0.0001069	0.003281	0.9119
AC246787.1	ENSG00000225200	ENSG00000225200	ribosomal protein S8 (RPS8) pseudogene	14	105978520	105979146	processed_pseudogene	-1.016	-0.6496	-4.635	4.472e-06	0.0002705	3.855
GCNT1P3	ENSG00000231047	ENSG00000231047	glucosaminyl (N-acetyl) transferase 1 pseudogene 3 [Source:HGNC Symbol;Acc:HGNC:37973]	3	190624595	190625169	processed_pseudogene	-1.016	-0.005317	-3.1	0.002032	0.02578	-1.781
PCDHGA10	ENSG00000253846	ENSG00000253846	protocadherin gamma subfamily A, 10 [Source:HGNC Symbol;Acc:HGNC:8697]	5	141412987	141512979	protein_coding	-1.016	0.8756	-3.587	0.0003641	0.007919	-0.2455
AC104564.2	ENSG00000264007	ENSG00000264007	novel transcript	17	29621617	29622254	lncRNA	-1.016	-1.72	-3.182	0.001546	0.02144	-1.516
ANOS1	ENSG00000011201	ENSG00000011201	anosmin 1 [Source:HGNC Symbol;Acc:HGNC:6211]	X	8528874	8732137	protein_coding	-1.017	2.086	-3.042	0.002463	0.02913	-2.038
TMC3	ENSG00000188869	ENSG00000188869	transmembrane channel like 3 [Source:HGNC Symbol;Acc:HGNC:22995]	15	81331088	81374213	protein_coding	-1.017	-0.7509	-3.516	0.0004742	0.009515	-0.4551
MRLN	ENSG00000227877	ENSG00000227877	myoregulin [Source:HGNC Symbol;Acc:HGNC:48649]	10	59736692	59756041	protein_coding	-1.017	0.3431	-3.792	0.000166	0.004592	0.4885
AC009501.3	ENSG00000270437	ENSG00000270437	BAI1-associated protein 2-like 1 (BAIAP2L1) pseudogene	2	63083008	63087322	processed_pseudogene	-1.017	-1.239	-3.726	0.0002144	0.005545	0.2738
AMPD2	ENSG00000116337	ENSG00000116337	adenosine monophosphate deaminase 2 [Source:HGNC Symbol;Acc:HGNC:469]	1	109616104	109632051	protein_coding	-1.018	5.474	-4.374	1.459e-05	0.0007174	2.473
PROS1	ENSG00000184500	ENSG00000184500	protein S [Source:HGNC Symbol;Acc:HGNC:9456]	3	93873051	93980003	protein_coding	-1.019	3.981	-3.453	0.0005971	0.01118	-0.8947
COPZ2	ENSG00000005243	ENSG00000005243	COPI coat complex subunit zeta 2 [Source:HGNC Symbol;Acc:HGNC:19356]	17	48026167	48038030	protein_coding	-1.02	0.05747	-3.801	0.0001606	0.004454	0.5247
AL136982.5	ENSG00000271573	ENSG00000271573	ataxin 1-like (ATXN1L) pseudogene	10	87027184	87027477	processed_pseudogene	-1.02	-2.01	-2.968	0.003131	0.03384	-2.146
DACT2	ENSG00000164488	ENSG00000164488	dishevelled binding antagonist of beta catenin 2 [Source:HGNC Symbol;Acc:HGNC:21231]	6	168292830	168319777	protein_coding	-1.021	-1.496	-3.472	0.0005582	0.01065	-0.5972
EEF1A1P25	ENSG00000241429	ENSG00000241429	eukaryotic translation elongation factor 1 alpha 1 pseudogene 25 [Source:HGNC Symbol;Acc:HGNC:37898]	3	138825063	138826329	processed_pseudogene	-1.021	0.2982	-4.204	3.068e-05	0.001307	2.05
AC007277.1	ENSG00000213981	ENSG00000213981	novel transcript, antisense to MYO3B	2	170640374	170695374	lncRNA	-1.021	-1.698	-3.874	0.00012	0.003555	0.8098
FOXN1	ENSG00000109101	ENSG00000109101	forkhead box N1 [Source:HGNC Symbol;Acc:HGNC:12765]	17	28506243	28538900	protein_coding	-1.024	-1.544	-3.66	0.0002767	0.006526	0.04264
APELA	ENSG00000248329	ENSG00000248329	apelin receptor early endogenous ligand [Source:HGNC Symbol;Acc:HGNC:48925]	4	164877178	164898965	protein_coding	-1.024	-1.422	-3.513	0.0004805	0.009622	-0.4615
LINC02193	ENSG00000260923	ENSG00000260923	long intergenic non-protein coding RNA 2193 [Source:HGNC Symbol;Acc:HGNC:53055]	16	90173217	90222851	lncRNA	-1.024	-0.598	-3.026	0.002598	0.03017	-1.991
SMOC2	ENSG00000112562	ENSG00000112562	SPARC related modular calcium binding 2 [Source:HGNC Symbol;Acc:HGNC:20323]	6	168441151	168673445	protein_coding	-1.026	-1.814	-3.538	0.0004376	0.00902	-0.374
AC024075.2	ENSG00000269044	ENSG00000269044	novel transcript, sense intronic C19orf42	19	16633797	16635269	lncRNA	-1.026	1.143	-4.028	6.413e-05	0.002248	1.344
AL008721.2	ENSG00000272977	ENSG00000272977	novel transcript	22	25476218	25479971	lncRNA	-1.026	0.4441	-3.762	0.0001867	0.005013	0.3784
AL121772.1	ENSG00000274414	ENSG00000274414	novel transcript	20	25239007	25245229	lncRNA	-1.026	-1.508	-3.784	0.0001712	0.004713	0.482
ADH6	ENSG00000172955	ENSG00000172955	alcohol dehydrogenase 6 (class V) [Source:HGNC Symbol;Acc:HGNC:255]	4	99202638	99219537	protein_coding	-1.027	1.691	-3.123	0.001884	0.02461	-1.775
AC103591.2	ENSG00000213561	ENSG00000213561	Nit protein 2 (NIT2) pseudogene	1	78043383	78044148	processed_pseudogene	-1.027	-1.315	-3.71	0.000228	0.005728	0.2181
PCDHGB3	ENSG00000262209	ENSG00000262209	protocadherin gamma subfamily B, 3 [Source:HGNC Symbol;Acc:HGNC:8710]	5	141370242	141512975	protein_coding	-1.027	-1.085	-3.703	0.0002344	0.005832	0.1912
AC099811.1	ENSG00000236194	ENSG00000236194	novel transcript, sense intronic to STAT5B	17	42270517	42272683	lncRNA	-1.027	2.17	-3.238	0.001275	0.01882	-1.441
RPL7P23	ENSG00000244363	ENSG00000244363	ribosomal protein L7 pseudogene 23 [Source:HGNC Symbol;Acc:HGNC:35658]	5	77582376	77583122	processed_pseudogene	-1.028	-1.058	-4.546	6.739e-06	0.0003838	3.475
AL160272.1	ENSG00000284977	ENSG00000284977	novel transcript	9	117759455	117879988	lncRNA	-1.028	1.044	-2.914	0.003717	0.03759	-2.347
AL358473.1	ENSG00000229191	ENSG00000229191	novel transcript, antisense KIF21B	1	201023949	201028792	lncRNA	-1.031	-1.134	-3.012	0.002714	0.03104	-2.024
GAS5-AS1	ENSG00000270084	ENSG00000270084	GAS5 antisense RNA 1 [Source:HGNC Symbol;Acc:HGNC:44119]	1	173862473	173863941	lncRNA	-1.031	-1.167	-3.961	8.454e-05	0.002759	1.129
MUC21	ENSG00000204544	ENSG00000204544	mucin 21, cell surface associated [Source:HGNC Symbol;Acc:HGNC:21661]	6	30983718	30989903	protein_coding	-1.032	5.656	-3.297	0.00104	0.01636	-1.514
AL445673.1	ENSG00000231424	ENSG00000231424	novel transcript, antisense to FMO1	1	170748573	171251857	lncRNA	-1.032	0.4031	-3.653	0.0002836	0.006659	-0.004329
AP000766.1	ENSG00000261098	ENSG00000261098	novel transcript	11	107312132	107316271	lncRNA	-1.032	0.5806	-3.698	0.0002395	0.005893	0.1465
NAPA-AS1	ENSG00000268061	ENSG00000268061	NAPA antisense RNA 1 [Source:HGNC Symbol;Acc:HGNC:44118]	19	47484282	47501597	lncRNA	-1.032	-1.233	-4.011	6.896e-05	0.00237	1.317
CAV1	ENSG00000105974	ENSG00000105974	caveolin 1 [Source:HGNC Symbol;Acc:HGNC:1527]	7	116524994	116561179	protein_coding	-1.033	-0.7881	-3.694	0.0002433	0.005938	0.1547
CLTRN	ENSG00000147003	ENSG00000147003	collectrin, amino acid transport regulator [Source:HGNC Symbol;Acc:HGNC:29437]	X	15627318	15675012	protein_coding	-1.033	-1.282	-3.873	0.0001205	0.003567	0.803
LSAMP	ENSG00000185565	ENSG00000185565	limbic system associated membrane protein [Source:HGNC Symbol;Acc:HGNC:6705]	3	115802363	117139389	protein_coding	-1.033	1.015	-3.024	0.00261	0.03027	-2.035
HNRNPH1P1	ENSG00000220305	ENSG00000220305	heterogeneous nuclear ribonucleoprotein H1 pseudogene 1 [Source:HGNC Symbol;Acc:HGNC:48751]	6	159712801	159713985	processed_pseudogene	-1.033	-0.3368	-3.64	0.0002987	0.006916	-0.03787
AC087318.1	ENSG00000256714	ENSG00000256714	novel transcript	12	22395088	22398075	lncRNA	-1.033	-0.8209	-3.704	0.0002335	0.00583	0.1924
HIGD1AP16	ENSG00000219608	ENSG00000219608	HIG1 hypoxia inducible domain family member 1A pseudogene 16 [Source:HGNC Symbol;Acc:HGNC:43011]	20	35878476	35878733	processed_pseudogene	-1.035	-1.332	-3.758	0.0001897	0.005057	0.387
AC137630.2	ENSG00000235236	ENSG00000235236	novel transcript	3	48979918	48983985	lncRNA	-1.035	-0.6969	-3.882	0.0001161	0.003466	0.8325
LINC01033	ENSG00000249069	ENSG00000249069	long intergenic non-protein coding RNA 1033 [Source:HGNC Symbol;Acc:HGNC:49019]	5	54313564	54415238	lncRNA	-1.035	-0.9355	-3.275	0.001123	0.01731	-1.235
U47924.2	ENSG00000272173	ENSG00000272173	novel transcript, antisense to C12orf57	12	6943508	6944604	lncRNA	-1.035	-0.01215	-3.876	0.0001189	0.003537	0.8023
DCN	ENSG00000011465	ENSG00000011465	decorin [Source:HGNC Symbol;Acc:HGNC:2705]	12	91140484	91183217	protein_coding	-1.036	-1.991	-3.354	0.0008516	0.01426	-0.9773
	ENSG00000287003	ENSG00000287003	novel transcript	5	173757562	173773164	lncRNA	-1.036	0.7592	-3.308	0.001002	0.01594	-1.164
GCOM1	ENSG00000137878	ENSG00000137878	GRINL1A complex locus 1 [Source:HGNC Symbol;Acc:HGNC:26424]	15	57591908	57714745	protein_coding	-1.037	3.245	-2.918	0.00367	0.03733	-2.459
AC068522.1	ENSG00000242970	ENSG00000242970	ribosomal protein S26 (RPS26) pseudogene	8	58588420	58588764	processed_pseudogene	-1.037	-0.7352	-3.247	0.001238	0.01848	-1.324
AC097460.3	ENSG00000279098	ENSG00000279098	TEC	4	99942081	99942522	TEC	-1.037	-0.9717	-3.736	0.0002068	0.005399	0.3053
LOH12CR2	ENSG00000205791	ENSG00000205791	loss of heterozygosity on chromosome 12, region 2 [Source:HGNC Symbol;Acc:HGNC:26524]	12	12355406	12357067	lncRNA	-1.038	-0.9744	-3.406	0.0007074	0.01258	-0.8162
ZNF660	ENSG00000144792	ENSG00000144792	zinc finger protein 660 [Source:HGNC Symbol;Acc:HGNC:26720]	3	44578223	44599694	protein_coding	-1.039	-0.05086	-3.795	0.0001642	0.004551	0.5055
ERV3-1	ENSG00000213462	ENSG00000213462	endogenous retrovirus group 3 member 1, envelope [Source:HGNC Symbol;Acc:HGNC:3454]	7	64990356	65006743	protein_coding	-1.039	4.744	-4.381	1.418e-05	0.000709	2.552
TENM2	ENSG00000145934	ENSG00000145934	teneurin transmembrane protein 2 [Source:HGNC Symbol;Acc:HGNC:29943]	5	167284799	168264157	protein_coding	-1.04	-0.5241	-3.603	0.0003429	0.007595	-0.1621
PRKD1	ENSG00000184304	ENSG00000184304	protein kinase D1 [Source:HGNC Symbol;Acc:HGNC:9407]	14	29576479	30191898	protein_coding	-1.04	-0.5003	-3.485	0.0005307	0.01029	-0.5605
SMAD9	ENSG00000120693	ENSG00000120693	SMAD family member 9 [Source:HGNC Symbol;Acc:HGNC:6774]	13	36844831	36920765	protein_coding	-1.041	0.8728	-3.816	0.0001513	0.004244	0.5607
UCHL1	ENSG00000154277	ENSG00000154277	ubiquitin C-terminal hydrolase L1 [Source:HGNC Symbol;Acc:HGNC:12513]	4	41256413	41268455	protein_coding	-1.041	0.009586	-3.356	0.0008456	0.01422	-0.9911
PCDHB3	ENSG00000113205	ENSG00000113205	protocadherin beta 3 [Source:HGNC Symbol;Acc:HGNC:8688]	5	141100473	141103827	protein_coding	-1.043	-1.49	-3.937	9.328e-05	0.002954	1.04
NCCRP1	ENSG00000188505	ENSG00000188505	NCCRP1, F-box associated domain containing [Source:HGNC Symbol;Acc:HGNC:33739]	19	39196964	39201884	protein_coding	-1.043	4.829	-2.894	0.003951	0.03871	-2.656
CD1C	ENSG00000158481	ENSG00000158481	CD1c molecule [Source:HGNC Symbol;Acc:HGNC:1636]	1	158289923	158294774	protein_coding	-1.044	-1.087	-3.355	0.0008498	0.01425	-0.9813
LINC01132	ENSG00000227630	ENSG00000227630	long intergenic non-protein coding RNA 1132 [Source:HGNC Symbol;Acc:HGNC:49444]	1	234724042	234736720	lncRNA	-1.044	0.7913	-3.771	0.0001804	0.004919	0.4011
LINC02205	ENSG00000259473	ENSG00000259473	long intergenic non-protein coding RNA 2205 [Source:HGNC Symbol;Acc:HGNC:53071]	15	70503907	70505928	lncRNA	-1.044	-1.956	-3.239	0.001273	0.0188	-1.34
ICAM3	ENSG00000076662	ENSG00000076662	intercellular adhesion molecule 3 [Source:HGNC Symbol;Acc:HGNC:5346]	19	10333776	10339661	protein_coding	-1.045	4.325	-3.242	0.00126	0.01868	-1.586
GJB6	ENSG00000121742	ENSG00000121742	gap junction protein beta 6 [Source:HGNC Symbol;Acc:HGNC:4288]	13	20221962	20232365	protein_coding	-1.045	0.03173	-3.099	0.00204	0.02582	-1.785
RFLNB	ENSG00000183688	ENSG00000183688	refilin B [Source:HGNC Symbol;Acc:HGNC:28705]	17	439978	445939	protein_coding	-1.045	2.696	-3.587	0.0003651	0.007933	-0.3316
AC004540.1	ENSG00000214870	ENSG00000214870	novel transcript	7	26398593	26497595	lncRNA	-1.045	-1.432	-3.382	0.0007715	0.01333	-0.8912
AL845472.2	ENSG00000279561	ENSG00000279561	uncharacterized LOC100132249 [Source:NCBI gene (formerly Entrezgene);Acc:100132249]	9	41269916	41273997	TEC	-1.045	0.1689	-3.859	0.0001273	0.003724	0.7362
MTHFS	ENSG00000136371	ENSG00000136371	methenyltetrahydrofolate synthetase [Source:HGNC Symbol;Acc:HGNC:7437]	15	79833585	79897379	protein_coding	-1.046	0.8283	-3.062	0.002306	0.02785	-1.915
SMIM27	ENSG00000235453	ENSG00000235453	small integral membrane protein 27 [Source:HGNC Symbol;Acc:HGNC:31420]	9	32551144	32568621	protein_coding	-1.046	1.084	-3.961	8.457e-05	0.002759	1.093
ZDHHC15	ENSG00000102383	ENSG00000102383	zinc finger DHHC-type palmitoyltransferase 15 [Source:HGNC Symbol;Acc:HGNC:20342]	X	75368427	75523502	protein_coding	-1.047	-0.5377	-3.762	0.0001866	0.005013	0.395
CLEC4A	ENSG00000111729	ENSG00000111729	C-type lectin domain family 4 member A [Source:HGNC Symbol;Acc:HGNC:13257]	12	8123617	8138607	protein_coding	-1.047	-1.397	-3.371	0.0008008	0.0137	-0.9251
AC124319.3	ENSG00000276863	ENSG00000276863	novel transcript, antisense to RNF213	17	80333841	80334366	lncRNA	-1.048	-1.41	-3.927	9.693e-05	0.00304	1.004
CHRNA9	ENSG00000174343	ENSG00000174343	cholinergic receptor nicotinic alpha 9 subunit [Source:HGNC Symbol;Acc:HGNC:14079]	4	40335333	40355217	protein_coding	-1.049	0.3395	-3.776	0.0001772	0.004843	0.4289
SPRR2A	ENSG00000241794	ENSG00000241794	small proline rich protein 2A [Source:HGNC Symbol;Acc:HGNC:11261]	1	153056120	153057512	protein_coding	-1.049	6.714	-2.824	0.00491	0.04432	-3.011
MIR3153	ENSG00000265112	ENSG00000265112	microRNA 3153 [Source:HGNC Symbol;Acc:HGNC:38289]	9	89312225	89312306	miRNA	-1.049	-1.283	-3.561	0.0004017	0.008484	-0.2991
LINC00494	ENSG00000235621	ENSG00000235621	long intergenic non-protein coding RNA 494 [Source:HGNC Symbol;Acc:HGNC:27657]	20	48359884	48370636	lncRNA	-1.05	0.5882	-3.512	0.0004817	0.009636	-0.4931
HIST1H1A	ENSG00000124610	ENSG00000124610	H1.1 linker histone, cluster member [Source:HGNC Symbol;Acc:HGNC:4715]	6	26017032	26017787	protein_coding	-1.051	0.8998	-3.629	0.0003109	0.007095	-0.1016
ST20	ENSG00000180953	ENSG00000180953	suppressor of tumorigenicity 20 [Source:HGNC Symbol;Acc:HGNC:33520]	15	79898840	79923702	protein_coding	-1.051	0.89	-3.017	0.002676	0.03077	-2.05
AL137003.2	ENSG00000272341	ENSG00000272341	novel transcript	6	16764346	16766883	lncRNA	-1.051	1.589	-3.827	0.0001444	0.004113	0.5792
ASPM	ENSG00000066279	ENSG00000066279	assembly factor for spindle microtubules [Source:HGNC Symbol;Acc:HGNC:19048]	1	197084121	197146694	protein_coding	-1.054	0.9513	-3.516	0.0004737	0.009514	-0.4879
FCER1A	ENSG00000179639	ENSG00000179639	Fc fragment of IgE receptor Ia [Source:HGNC Symbol;Acc:HGNC:3609]	1	159289714	159308224	protein_coding	-1.055	0.08914	-3.406	0.0007065	0.01258	-0.8294
NTF3	ENSG00000185652	ENSG00000185652	neurotrophin 3 [Source:HGNC Symbol;Acc:HGNC:8023]	12	5432108	5521536	protein_coding	-1.055	-1.671	-3.63	0.00031	0.007081	-0.0602
AL592429.1	ENSG00000218565	ENSG00000218565	DnaJ (Hsp40) homolog, subfamily C, member 7 (DNAJC7) pseudogene	6	139338018	139339580	processed_pseudogene	-1.055	-0.6251	-3.284	0.001089	0.01691	-1.21
PCDHA13	ENSG00000239389	ENSG00000239389	protocadherin alpha 13 [Source:HGNC Symbol;Acc:HGNC:8667]	5	140882124	141012347	protein_coding	-1.056	-1.808	-3.945	9.02e-05	0.0029	1.073
LEF1-AS1	ENSG00000232021	ENSG00000232021	LEF1 antisense RNA 1 [Source:HGNC Symbol;Acc:HGNC:40339]	4	108167525	108258037	lncRNA	-1.056	-1.644	-3.829	0.0001433	0.004087	0.6461
AC026979.2	ENSG00000271869	ENSG00000271869	novel transcript	8	30155830	30156232	lncRNA	-1.056	-0.5454	-3.857	0.0001283	0.003742	0.7395
AC079140.2	ENSG00000250321	ENSG00000250321	pseudogene similar to part of ribosomal protein S17 (RPS17)	4	342821	342962	processed_pseudogene	-1.057	-0.315	-4.84	1.69e-06	0.0001175	4.764
CCL24	ENSG00000106178	ENSG00000106178	C-C motif chemokine ligand 24 [Source:HGNC Symbol;Acc:HGNC:10623]	7	75810825	75823356	protein_coding	-1.058	-1.469	-3.578	0.0003765	0.008107	-0.2388
GPM6B	ENSG00000046653	ENSG00000046653	glycoprotein M6B [Source:HGNC Symbol;Acc:HGNC:4461]	X	13770939	13938638	protein_coding	-1.06	1.889	-3.577	0.0003784	0.008122	-0.3236
FAM180A	ENSG00000189320	ENSG00000189320	family with sequence similarity 180 member A [Source:HGNC Symbol;Acc:HGNC:33773]	7	135728348	135748813	protein_coding	-1.06	-1.884	-3.131	0.001838	0.0242	-1.67
AC026471.2	ENSG00000260625	ENSG00000260625	novel transcript, antisense to C16orf58	16	31508464	31509560	lncRNA	-1.06	-1.544	-4.077	5.238e-05	0.00193	1.573
CORIN	ENSG00000145244	ENSG00000145244	corin, serine peptidase [Source:HGNC Symbol;Acc:HGNC:19012]	4	47593999	47838106	protein_coding	-1.061	-1.666	-3.609	0.0003359	0.007481	-0.1335
ANO4	ENSG00000151572	ENSG00000151572	anoctamin 4 [Source:HGNC Symbol;Acc:HGNC:23837]	12	100717526	101128641	protein_coding	-1.062	-1.405	-3.391	0.0007457	0.01299	-0.8605
RPS3AP5	ENSG00000178429	ENSG00000178429	RPS3A pseudogene 5 [Source:HGNC Symbol;Acc:HGNC:23744]	10	84560443	84561263	processed_pseudogene	-1.062	-0.8889	-4.527	7.345e-06	0.0004137	3.394
AL732372.2	ENSG00000237094	ENSG00000237094	pseudogene similar to part of septin 14 SEPT14	1	365389	522928	transcribed_unprocessed_pseudogene	-1.062	1.84	-3.379	0.0007784	0.0134	-0.9729
AL590385.2	ENSG00000273112	ENSG00000273112	novel transcript, readthrough between FCGR2A and FCGR2C polymormphic pseudogene	1	161513176	161605099	lncRNA	-1.062	-1.857	-3.116	0.001927	0.02494	-1.713
CDH13	ENSG00000140945	ENSG00000140945	cadherin 13 [Source:HGNC Symbol;Acc:HGNC:1753]	16	82626965	83800640	protein_coding	-1.063	-0.006778	-3.417	0.00068	0.01226	-0.793
DCHS1	ENSG00000166341	ENSG00000166341	dachsous cadherin-related 1 [Source:HGNC Symbol;Acc:HGNC:13681]	11	6621330	6655809	protein_coding	-1.063	-1.106	-3.763	0.0001863	0.005013	0.402
PAPPA	ENSG00000182752	ENSG00000182752	pappalysin 1 [Source:HGNC Symbol;Acc:HGNC:8602]	9	116153791	116402321	protein_coding	-1.064	-0.8415	-3.105	0.002004	0.02555	-1.756
	ENSG00000287082	ENSG00000287082	novel transcript	21	38857539	38858861	lncRNA	-1.064	-1.201	-3.463	0.0005752	0.01084	-0.6265
RNY3	ENSG00000202354	ENSG00000202354	RNA, Ro60-associated Y3 [Source:HGNC Symbol;Acc:HGNC:10243]	7	148983755	148983856	misc_RNA	-1.066	-1.415	-3.892	0.0001116	0.003366	0.8748
H19	ENSG00000130600	ENSG00000130600	H19 imprinted maternally expressed transcript [Source:HGNC Symbol;Acc:HGNC:4713]	11	1995176	2001470	lncRNA	-1.066	-2.144	-3.017	0.002674	0.03077	-2.004
HAS1	ENSG00000105509	ENSG00000105509	hyaluronan synthase 1 [Source:HGNC Symbol;Acc:HGNC:4818]	19	51713112	51723991	protein_coding	-1.068	-0.999	-2.863	0.004356	0.04124	-2.446
AC024075.1	ENSG00000267904	ENSG00000267904	novel transcript, sense intronic C19orf42	19	16639967	16640668	lncRNA	-1.068	0.7235	-4.042	6.053e-05	0.002164	1.411
CHAD	ENSG00000136457	ENSG00000136457	chondroadherin [Source:HGNC Symbol;Acc:HGNC:1909]	17	50464496	50468906	protein_coding	-1.069	0.01566	-3.782	0.0001728	0.004743	0.4581
SLC44A5	ENSG00000137968	ENSG00000137968	solute carrier family 44 member 5 [Source:HGNC Symbol;Acc:HGNC:28524]	1	75202131	75611116	protein_coding	-1.07	1.121	-3.445	0.0006151	0.01137	-0.7319
SIX3-AS1	ENSG00000236502	ENSG00000236502	SIX3 antisense RNA 1 [Source:HGNC Symbol;Acc:HGNC:40532]	2	44940154	44941873	lncRNA	-1.07	1.069	-3.769	0.0001818	0.004942	0.3862
AC058791.1	ENSG00000273319	ENSG00000273319	novel transcript	7	130936464	130939661	lncRNA	-1.07	-1.722	-3.573	0.0003838	0.008209	-0.2549
AC018529.2	ENSG00000278330	ENSG00000278330	novel transcript, antisense to MBP	18	77112602	77115726	lncRNA	-1.071	-0.5869	-2.96	0.003208	0.03427	-2.179
SLC15A1	ENSG00000088386	ENSG00000088386	solute carrier family 15 member 1 [Source:HGNC Symbol;Acc:HGNC:10920]	13	98683801	98752672	protein_coding	-1.072	1.073	-3.862	0.0001258	0.003691	0.7265
FAM216A	ENSG00000204856	ENSG00000204856	family with sequence similarity 216 member A [Source:HGNC Symbol;Acc:HGNC:30180]	12	110468415	110490385	protein_coding	-1.073	-0.2644	-4.105	4.663e-05	0.001772	1.671
MAGEH1	ENSG00000187601	ENSG00000187601	MAGE family member H1 [Source:HGNC Symbol;Acc:HGNC:24092]	X	55452127	55453566	protein_coding	-1.074	1.295	-4.022	6.573e-05	0.002294	1.318
AC093829.1	ENSG00000251177	ENSG00000251177	UDP glucuronosyltransferase 2 family pseudogene	4	69572391	69585527	unprocessed_pseudogene	-1.075	-1.681	-3.735	0.0002077	0.005418	0.3058
AL023806.1	ENSG00000270638	ENSG00000270638	novel transcript	6	145735570	145737218	lncRNA	-1.075	-1.407	-4.012	6.856e-05	0.00236	1.324
LINC00862	ENSG00000203721	ENSG00000203721	long intergenic non-protein coding RNA 862 [Source:HGNC Symbol;Acc:HGNC:21901]	1	200253419	200400705	lncRNA	-1.076	0.167	-3.252	0.001215	0.01824	-1.321
MIR646HG	ENSG00000228340	ENSG00000228340	MIR646 host gene [Source:HGNC Symbol;Acc:HGNC:27659]	20	60087826	60653784	lncRNA	-1.077	2.188	-3.832	0.0001418	0.004068	0.5711
SPRR2G	ENSG00000159516	ENSG00000159516	small proline rich protein 2G [Source:HGNC Symbol;Acc:HGNC:11267]	1	153149582	153150890	protein_coding	-1.079	-2.082	-2.863	0.00436	0.04124	-2.439
AL109809.4	ENSG00000271461	ENSG00000271461	CKAP2L pseudogene 1 [Source:HGNC Symbol;Acc:HGNC:54420]	20	1756756	1758940	processed_pseudogene	-1.08	-1.373	-3.16	0.001664	0.02262	-1.585
AL592183.1	ENSG00000273748	ENSG00000273748		GL000219.1	54224	83311	protein_coding	-1.08	1.437	-4.12	4.375e-05	0.001691	1.69
	ENSG00000287059	ENSG00000287059	novel transcript	3	14038647	14047181	lncRNA	-1.081	-1.578	-3.694	0.0002431	0.005938	0.1614
FMO6P	ENSG00000117507	ENSG00000117507	flavin containing dimethylaniline monoxygenase 6, pseudogene [Source:HGNC Symbol;Acc:HGNC:24024]	1	171137740	171161568	transcribed_unitary_pseudogene	-1.082	1.452	-3.416	0.0006824	0.01229	-0.8401
JARID2-AS1	ENSG00000235488	ENSG00000235488	JARID2 antisense RNA 1 [Source:HGNC Symbol;Acc:HGNC:40314]	6	15247815	15248634	lncRNA	-1.082	-1.565	-3.674	0.0002619	0.006271	0.09317
AC015982.1	ENSG00000272606	ENSG00000272606	PPP4R3B divergent transcript [Source:HGNC Symbol;Acc:HGNC:55209]	2	55617909	55618373	lncRNA	-1.082	-0.1377	-4.07	5.403e-05	0.001973	1.533
NOVA1	ENSG00000139910	ENSG00000139910	NOVA alternative splicing regulator 1 [Source:HGNC Symbol;Acc:HGNC:7886]	14	26443090	26598033	protein_coding	-1.083	-0.9862	-3.639	0.0002996	0.006929	-0.03384
SMIM25	ENSG00000224397	ENSG00000224397	plaque enriched lncRNA in atherosclerotic and inflammatory bowel macrophage regulation [Source:HGNC Symbol;Acc:HGNC:50328]	20	50247643	50283250	lncRNA	-1.083	4.561	-2.993	0.002891	0.03223	-2.358
CEBPB-AS1	ENSG00000277449	ENSG00000277449	CEBPB antisense RNA 1 [Source:HGNC Symbol;Acc:HGNC:51226]	20	50184598	50191498	lncRNA	-1.083	0.3492	-3.786	0.0001699	0.004694	0.4683
TMPRSS11BNL	ENSG00000250026	ENSG00000250026	TMPRSS11B N-terminal like, pseudogene [Source:HGNC Symbol;Acc:HGNC:37262]	4	68184081	68218080	transcribed_unprocessed_pseudogene	-1.087	-1.826	-3.576	0.0003803	0.008151	-0.2459
AC078817.1	ENSG00000230291	ENSG00000230291	ribosomal protein L26 (RPL26) pseudogene	12	80102899	80103333	processed_pseudogene	-1.088	-0.714	-4.474	9.362e-06	0.0004998	3.166
LINC01353	ENSG00000231507	ENSG00000231507	long intergenic non-protein coding RNA 1353 [Source:HGNC Symbol;Acc:HGNC:50580]	1	203273221	203288804	lncRNA	-1.089	-0.05361	-3.097	0.002053	0.02582	-1.788
AC009630.2	ENSG00000253174	ENSG00000253174	novel transcript, antisense to GINS4	8	41540381	41545044	lncRNA	-1.089	-1.005	-3.157	0.00168	0.02281	-1.596
LINC01963	ENSG00000260804	ENSG00000260804	long intergenic non-protein coding RNA 1963 [Source:HGNC Symbol;Acc:HGNC:25283]	2	216217045	216220192	lncRNA	-1.089	1.384	-4.179	3.403e-05	0.001406	1.927
AC021016.2	ENSG00000261338	ENSG00000261338	novel transcript, overlapping to ARPC2 and GPBAR1	2	218255319	218257366	lncRNA	-1.09	1.227	-3.992	7.461e-05	0.002518	1.205
AL138963.3	ENSG00000273149	ENSG00000273149	novel transcript, antisense to TPT1	13	45340039	45341183	lncRNA	-1.09	0.2698	-4.127	4.257e-05	0.001659	1.747
GLS2	ENSG00000135423	ENSG00000135423	glutaminase 2 [Source:HGNC Symbol;Acc:HGNC:29570]	12	56470944	56488414	protein_coding	-1.091	-0.409	-3.893	0.0001113	0.00336	0.8692
RPTN	ENSG00000215853	ENSG00000215853	repetin [Source:HGNC Symbol;Acc:HGNC:26809]	1	152153595	152159228	protein_coding	-1.091	3.724	-2.833	0.004787	0.04364	-2.743
LINC02453	ENSG00000245017	ENSG00000245017	long intergenic non-protein coding RNA 2453 [Source:HGNC Symbol;Acc:HGNC:53392]	12	98485544	98503855	lncRNA	-1.091	-1.554	-4.284	2.169e-05	0.0009847	2.39
LINC01224	ENSG00000269416	ENSG00000269416	long intergenic non-protein coding RNA 1224 [Source:HGNC Symbol;Acc:HGNC:49676]	19	23399233	23416075	lncRNA	-1.091	-1.283	-3.825	0.000146	0.004139	0.6273
AC002456.1	ENSG00000223969	ENSG00000223969	novel transcript	7	90590619	90597353	lncRNA	-1.092	-0.03788	-3.318	0.0009685	0.01552	-1.112
AC092164.1	ENSG00000226833	ENSG00000226833	novel transcript	2	28707511	28751722	lncRNA	-1.092	1.609	-4.109	4.589e-05	0.001757	1.642
RNU6-522P	ENSG00000201367	ENSG00000201367	RNA, U6 small nuclear 522, pseudogene [Source:HGNC Symbol;Acc:HGNC:47485]	6	15314920	15315026	snRNA	-1.094	-0.1292	-3.834	0.0001409	0.004053	0.6485
AC005083.1	ENSG00000233834	ENSG00000233834	novel transcript	7	20217577	20221700	lncRNA	-1.094	2.633	-3.722	0.0002183	0.005607	0.1536
TMPRSS11D	ENSG00000153802	ENSG00000153802	transmembrane serine protease 11D [Source:HGNC Symbol;Acc:HGNC:24059]	4	67820876	67884002	protein_coding	-1.095	5.433	-4.03	6.366e-05	0.00224	1.094
AC095057.3	ENSG00000260296	ENSG00000260296	novel transcript, overlapping N4BP2	4	40166675	40167831	lncRNA	-1.096	-0.9753	-4.209	2.995e-05	0.001287	2.087
AC004825.2	ENSG00000274818	ENSG00000274818	novel transcript	14	70906657	70907111	lncRNA	-1.097	-1.303	-4.017	6.72e-05	0.002329	1.342
PRRX1	ENSG00000116132	ENSG00000116132	paired related homeobox 1 [Source:HGNC Symbol;Acc:HGNC:9142]	1	170662728	170739421	protein_coding	-1.098	-0.6697	-3.885	0.0001147	0.003434	0.8441
AL359510.2	ENSG00000280157	ENSG00000280157	TEC	1	228121523	228123771	TEC	-1.098	-1.466	-3.858	0.0001281	0.00374	0.7487
PGM5	ENSG00000154330	ENSG00000154330	phosphoglucomutase 5 [Source:HGNC Symbol;Acc:HGNC:8908]	9	68328308	68531061	protein_coding	-1.099	-0.01773	-3.709	0.0002298	0.005757	0.198
MSRB3	ENSG00000174099	ENSG00000174099	methionine sulfoxide reductase B3 [Source:HGNC Symbol;Acc:HGNC:27375]	12	65278643	65491430	protein_coding	-1.099	0.3247	-3.361	0.0008312	0.01406	-0.9815
HTATSF1P2	ENSG00000271361	ENSG00000271361	HIV-1 Tat specific factor 1 pseudogene 2 [Source:HGNC Symbol;Acc:HGNC:38586]	6	3023142	3023772	processed_pseudogene	-1.099	0.405	-3.343	0.0008863	0.01464	-1.04
	ENSG00000286121	ENSG00000286121	novel transcript	5	91642643	91799234	lncRNA	-1.099	-1.106	-4.065	5.518e-05	0.002008	1.522
SCEL	ENSG00000136155	ENSG00000136155	sciellin [Source:HGNC Symbol;Acc:HGNC:10573]	13	77535674	77645263	protein_coding	-1.1	6.17	-3.367	0.0008123	0.01381	-1.327
ABCC9	ENSG00000069431	ENSG00000069431	ATP binding cassette subfamily C member 9 [Source:HGNC Symbol;Acc:HGNC:60]	12	21797389	21942529	protein_coding	-1.101	-0.7895	-3.396	0.000734	0.01287	-0.8513
ECHDC3	ENSG00000134463	ENSG00000134463	enoyl-CoA hydratase domain containing 3 [Source:HGNC Symbol;Acc:HGNC:23489]	10	11742366	11764070	protein_coding	-1.101	0.8325	-3.729	0.0002127	0.005518	0.2507
SFTA2	ENSG00000196260	ENSG00000196260	surfactant associated 2 [Source:HGNC Symbol;Acc:HGNC:18386]	6	30931353	30955636	protein_coding	-1.103	-1.939	-3.48	0.0005408	0.01042	-0.5656
AC117395.1	ENSG00000242791	ENSG00000242791	novel transcript	3	149976755	149979355	lncRNA	-1.103	0.6595	-4.168	3.567e-05	0.001453	1.904
AL121899.1	ENSG00000226644	ENSG00000226644	novel transcript	20	2207217	2213151	lncRNA	-1.104	0.08437	-4.04	6.108e-05	0.002179	1.416
C4BPA	ENSG00000123838	ENSG00000123838	complement component 4 binding protein alpha [Source:HGNC Symbol;Acc:HGNC:1325]	1	207104233	207144972	protein_coding	-1.105	-1.415	-3.315	0.0009775	0.0156	-1.105
AL157371.2	ENSG00000283573	ENSG00000283573	novel transcript	6	43803193	43842625	lncRNA	-1.106	-0.9299	-3.47	0.0005619	0.01069	-0.6073
MAOB	ENSG00000069535	ENSG00000069535	monoamine oxidase B [Source:HGNC Symbol;Acc:HGNC:6834]	X	43766610	43882450	protein_coding	-1.107	2.777	-3.403	0.000716	0.01265	-0.9577
PI3	ENSG00000124102	ENSG00000124102	peptidase inhibitor 3 [Source:HGNC Symbol;Acc:HGNC:8947]	20	45174902	45176544	protein_coding	-1.107	6.458	-4.944	1.021e-06	7.588e-05	4.935
AC135983.2	ENSG00000223509	ENSG00000223509	WAS protein homolog associated with actin, golgi membranes and microtubules (WHAMM) pseudogene	15	32519848	32536926	transcribed_processed_pseudogene	-1.107	1.414	-4.16	3.694e-05	0.001498	1.85
PNMA8C	ENSG00000277531	ENSG00000277531	PNMA family member 8C [Source:HGNC Symbol;Acc:HGNC:53427]	19	46424697	46428951	protein_coding	-1.107	-1.102	-3.982	7.763e-05	0.002589	1.207
LGR6	ENSG00000133067	ENSG00000133067	leucine rich repeat containing G protein-coupled receptor 6 [Source:HGNC Symbol;Acc:HGNC:19719]	1	202193799	202319781	protein_coding	-1.108	-0.2539	-3.192	0.001493	0.02106	-1.499
GSTM3	ENSG00000134202	ENSG00000134202	glutathione S-transferase mu 3 [Source:HGNC Symbol;Acc:HGNC:4635]	1	109733932	109741038	protein_coding	-1.108	1.156	-3.823	0.0001471	0.004154	0.5791
TPH2	ENSG00000139287	ENSG00000139287	tryptophan hydroxylase 2 [Source:HGNC Symbol;Acc:HGNC:20692]	12	71938845	72186618	protein_coding	-1.11	-0.7586	-3.749	0.0001966	0.005193	0.35
SPRR3	ENSG00000163209	ENSG00000163209	small proline rich protein 3 [Source:HGNC Symbol;Acc:HGNC:11268]	1	153001747	153003856	protein_coding	-1.112	8.168	-3.432	0.0006451	0.01179	-1.275
WDFY3-AS2	ENSG00000180769	ENSG00000180769	WDFY3 antisense RNA 2 [Source:HGNC Symbol;Acc:HGNC:21603]	4	84965534	85011277	lncRNA	-1.112	1.108	-4.631	4.56e-06	0.0002742	3.812
AC132872.1	ENSG00000260563	ENSG00000260563	novel transcript	17	82293716	82294910	lncRNA	-1.113	1.087	-3.9	0.0001081	0.003298	0.8673
LTF	ENSG00000012223	ENSG00000012223	lactotransferrin [Source:HGNC Symbol;Acc:HGNC:6720]	3	46435645	46485234	protein_coding	-1.114	2.401	-3.67	0.0002664	0.006355	-0.02362
AC020656.2	ENSG00000274979	ENSG00000274979	novel transcript	12	69326574	69331882	lncRNA	-1.114	-0.1034	-4.021	6.621e-05	0.002306	1.344
TCN1	ENSG00000134827	ENSG00000134827	transcobalamin 1 [Source:HGNC Symbol;Acc:HGNC:11652]	11	59852800	59866489	protein_coding	-1.115	3.271	-4.182	3.362e-05	0.001394	1.843
GNRH1	ENSG00000147437	ENSG00000147437	gonadotropin releasing hormone 1 [Source:HGNC Symbol;Acc:HGNC:4419]	8	25419258	25424654	protein_coding	-1.116	-0.03671	-4.284	2.172e-05	0.0009847	2.377
RPS16P5	ENSG00000217527	ENSG00000217527	ribosomal protein S16 pseudogene 5 [Source:HGNC Symbol;Acc:HGNC:36183]	6	53336943	53337346	transcribed_processed_pseudogene	-1.116	0.9279	-3.768	0.0001826	0.004958	0.3892
WFDC6	ENSG00000243543	ENSG00000243543	WAP four-disulfide core domain 6 [Source:HGNC Symbol;Acc:HGNC:16164]	20	45534196	45539482	protein_coding	-1.116	0.4959	-3.718	0.0002214	0.005646	0.2213
LINC01921	ENSG00000223874	ENSG00000223874	long intergenic non-protein coding RNA 1921 [Source:HGNC Symbol;Acc:HGNC:52740]	2	216859948	216871643	lncRNA	-1.117	-1.772	-4.117	4.427e-05	0.001702	1.73
LINC01991	ENSG00000224187	ENSG00000224187	long intergenic non-protein coding RNA 1991 [Source:HGNC Symbol;Acc:HGNC:52823]	3	187958775	187976407	lncRNA	-1.117	-0.8942	-3.067	0.002271	0.02755	-1.867
C7orf25	ENSG00000136197	ENSG00000136197	chromosome 7 open reading frame 25 [Source:HGNC Symbol;Acc:HGNC:21703]	7	42908726	42912305	protein_coding	-1.119	-1.381	-4.353	1.6e-05	0.0007717	2.671
AC013643.2	ENSG00000253875	ENSG00000253875	novel transcript	8	27732915	27758552	lncRNA	-1.119	-1.587	-4.061	5.607e-05	0.002036	1.511
CDCA2	ENSG00000184661	ENSG00000184661	cell division cycle associated 2 [Source:HGNC Symbol;Acc:HGNC:14623]	8	25459199	25507911	protein_coding	-1.121	0.1003	-4.005	7.054e-05	0.002406	1.283
AC119396.1	ENSG00000263264							-1.122	-1.374	-3.332	0.0009207	0.01494	-1.051
AL158163.2	ENSG00000278601	ENSG00000278601	novel transcript, antisense to BBIP1	10	110907483	110908182	lncRNA	-1.122	-0.5102	-4.149	3.871e-05	0.001552	1.846
TEK	ENSG00000120156	ENSG00000120156	TEK receptor tyrosine kinase [Source:HGNC Symbol;Acc:HGNC:11724]	9	27109141	27230174	protein_coding	-1.123	-1.203	-3.908	0.0001045	0.003233	0.9337
PTGFR	ENSG00000122420	ENSG00000122420	prostaglandin F receptor [Source:HGNC Symbol;Acc:HGNC:9600]	1	78303884	78540701	protein_coding	-1.123	2.042	-3.175	0.001582	0.0218	-1.631
RPL5P34	ENSG00000234009	ENSG00000234009	ribosomal protein L5 pseudogene 34 [Source:HGNC Symbol;Acc:HGNC:36463]	22	42776406	42777296	processed_pseudogene	-1.123	1.046	-4.874	1.439e-06	0.0001011	4.897
AL392046.2	ENSG00000283000	ENSG00000283000	long intergenic non-protein coding RNA 2635 [Source:HGNC Symbol;Acc:HGNC:54118]	10	34969881	34975578	lncRNA	-1.123	0.4995	-4.098	4.792e-05	0.00181	1.633
SNAI2	ENSG00000019549	ENSG00000019549	snail family transcriptional repressor 2 [Source:HGNC Symbol;Acc:HGNC:11094]	8	48917598	48921740	protein_coding	-1.124	-0.7386	-3.555	0.0004106	0.008602	-0.3236
FOLR3	ENSG00000110203	ENSG00000110203	folate receptor gamma [Source:HGNC Symbol;Acc:HGNC:3795]	11	72114869	72139892	protein_coding	-1.124	-0.7515	-2.9	0.003881	0.03841	-2.346
DCLK1	ENSG00000133083	ENSG00000133083	doublecortin like kinase 1 [Source:HGNC Symbol;Acc:HGNC:2700]	13	35768652	36131382	protein_coding	-1.124	0.2797	-4.058	5.661e-05	0.002052	1.483
SPRR1A	ENSG00000169474	ENSG00000169474	small proline rich protein 1A [Source:HGNC Symbol;Acc:HGNC:11259]	1	152985231	152985500	protein_coding	-1.125	4.19	-3.058	0.002339	0.02812	-2.13
DPP10	ENSG00000175497	ENSG00000175497	dipeptidyl peptidase like 10 [Source:HGNC Symbol;Acc:HGNC:20823]	2	114442299	115845780	protein_coding	-1.125	-1.063	-3.713	0.000226	0.005691	0.2247
AC023137.1	ENSG00000228950	ENSG00000228950	novel transcript	2	20451042	20452947	lncRNA	-1.125	0.3101	-3.542	0.0004303	0.008886	-0.3813
FAT4	ENSG00000196159	ENSG00000196159	FAT atypical cadherin 4 [Source:HGNC Symbol;Acc:HGNC:23109]	4	125314918	125492932	protein_coding	-1.126	0.7676	-3.749	0.0001961	0.005187	0.3263
RPL7P1	ENSG00000214485	ENSG00000214485	ribosomal protein L7 pseudogene 1 [Source:HGNC Symbol;Acc:HGNC:10367]	5	150094302	150095048	processed_pseudogene	-1.126	0.4042	-6.545	1.375e-10	2.038e-08	13.68
KLK13	ENSG00000167759	ENSG00000167759	kallikrein related peptidase 13 [Source:HGNC Symbol;Acc:HGNC:6361]	19	51055626	51065114	protein_coding	-1.127	2.538	-2.793	0.005399	0.04738	-2.749
AP000977.1	ENSG00000246790	ENSG00000246790	novel transcript, antisense to SORL1	11	121447331	121453013	lncRNA	-1.13	-0.6778	-4.081	5.154e-05	0.001909	1.582
AC132872.2	ENSG00000264548	ENSG00000264548	novel transcript, antisense CCDC57	17	82214227	82217352	lncRNA	-1.13	-0.1214	-3.671	0.0002658	0.006351	0.06663
AL604028.1	ENSG00000230896	ENSG00000230896	novel transcript	1	45694684	45697075	lncRNA	-1.131	0.3395	-4.198	3.139e-05	0.00133	2.029
IRS4	ENSG00000133124	ENSG00000133124	insulin receptor substrate 4 [Source:HGNC Symbol;Acc:HGNC:6128]	X	108719946	108736563	protein_coding	-1.134	-1.859	-4.098	4.798e-05	0.00181	1.656
PKIA	ENSG00000171033	ENSG00000171033	cAMP-dependent protein kinase inhibitor alpha [Source:HGNC Symbol;Acc:HGNC:9017]	8	78516340	78605267	protein_coding	-1.134	-1.133	-3.761	0.0001877	0.005021	0.3957
AL358472.1	ENSG00000231416	ENSG00000231416	ribosomal protein L34 (RPL34) pseudogene	1	153995632	153995960	processed_pseudogene	-1.134	-0.3999	-3.662	0.0002743	0.006485	0.04139
SPACA6P-AS	ENSG00000269959	ENSG00000269959	SPACA6P antisense RNA [Source:HGNC Symbol;Acc:HGNC:49383]	19	51685363	51693456	lncRNA	-1.134	-0.9885	-3.719	0.000221	0.005641	0.2449
LAMB1	ENSG00000091136	ENSG00000091136	laminin subunit beta 1 [Source:HGNC Symbol;Acc:HGNC:6486]	7	107923799	108003213	protein_coding	-1.135	1.138	-2.952	0.003295	0.03485	-2.246
FPGT-TNNI3K	ENSG00000259030	ENSG00000259030	FPGT-TNNI3K readthrough [Source:HGNC Symbol;Acc:HGNC:42952]	1	74198235	74544393	protein_coding	-1.135	-0.1769	-3.893	0.0001111	0.00336	0.8681
LINC01220	ENSG00000259687	ENSG00000259687	long intergenic non-protein coding RNA 1220 [Source:HGNC Symbol;Acc:HGNC:49664]	14	75294404	75298109	lncRNA	-1.135	2.572	-3.467	0.0005686	0.01077	-0.7269
CSGALNACT1	ENSG00000147408	ENSG00000147408	chondroitin sulfate N-acetylgalactosaminyltransferase 1 [Source:HGNC Symbol;Acc:HGNC:24290]	8	19404161	19758029	protein_coding	-1.136	2.437	-3.2	0.001454	0.02068	-1.571
Z74021.1	ENSG00000232346	ENSG00000232346	ribosomal protein S17 (RPS17) pseudogene	22	32039490	32039896	processed_pseudogene	-1.136	-0.5526	-4.976	8.697e-07	6.636e-05	5.389
	ENSG00000286887	ENSG00000286887	novel transcript, antisense to SGK1	6	134296301	134304297	lncRNA	-1.136	-1.037	-3.387	0.0007571	0.01313	-0.8767
GLYATL2	ENSG00000156689	ENSG00000156689	glycine-N-acyltransferase like 2 [Source:HGNC Symbol;Acc:HGNC:24178]	11	58834065	58904215	protein_coding	-1.138	-1.321	-4.005	7.062e-05	0.002406	1.296
GNRHR2	ENSG00000211451	ENSG00000211451	gonadotropin releasing hormone receptor 2 (pseudogene) [Source:HGNC Symbol;Acc:HGNC:16341]	1	145919013	145925341	transcribed_unitary_pseudogene	-1.138	-0.9338	-4.479	9.115e-06	0.0004905	3.193
AL136115.2	ENSG00000269967	ENSG00000269967	novel transcript	1	31851913	31921841	lncRNA	-1.138	0.3587	-3.963	8.38e-05	0.00275	1.12
AC009318.2	ENSG00000273680	ENSG00000273680	novel transcript, antisense to FAR2	12	29332733	29333383	lncRNA	-1.138	0.2673	-4.452	1.031e-05	0.0005404	3.066
ACKR3	ENSG00000144476	ENSG00000144476	atypical chemokine receptor 3 [Source:HGNC Symbol;Acc:HGNC:23692]	2	236567787	236582354	protein_coding	-1.139	1.026	-3.343	0.0008865	0.01464	-1.06
SCGB1A1	ENSG00000149021	ENSG00000149021	secretoglobin family 1A member 1 [Source:HGNC Symbol;Acc:HGNC:12523]	11	62405103	62423195	protein_coding	-1.139	4.554	-3.06	0.00232	0.02797	-2.175
EIF3FP3	ENSG00000233426	ENSG00000233426	eukaryotic translation initiation factor 3 subunit F pseudogene 3 [Source:HGNC Symbol;Acc:HGNC:37625]	2	58251440	58252525	processed_pseudogene	-1.139	-0.3089	-5.634	2.828e-08	3.092e-06	8.62
AC106865.1	ENSG00000250771	ENSG00000250771	toll-like receptor 2 pseudogene	4	153640168	153681180	transcribed_unprocessed_pseudogene	-1.139	0.067	-2.919	0.003654	0.03726	-2.304
FNDC4	ENSG00000115226	ENSG00000115226	fibronectin type III domain containing 4 [Source:HGNC Symbol;Acc:HGNC:20239]	2	27491883	27495200	protein_coding	-1.14	-1.39	-3.694	0.000243	0.005938	0.1607
CALML3-AS1	ENSG00000205488	ENSG00000205488	CALML3 antisense RNA 1 [Source:HGNC Symbol;Acc:HGNC:44682]	10	5510036	5526246	lncRNA	-1.141	0.4653	-4.043	6.042e-05	0.002164	1.42
BTNL8	ENSG00000113303	ENSG00000113303	butyrophilin like 8 [Source:HGNC Symbol;Acc:HGNC:26131]	5	180899077	180950906	protein_coding	-1.143	0.8585	-3.176	0.001579	0.02179	-1.574
TMPRSS11F	ENSG00000198092	ENSG00000198092	transmembrane serine protease 11F [Source:HGNC Symbol;Acc:HGNC:29994]	4	68053198	68129869	protein_coding	-1.143	-0.7379	-3.035	0.002519	0.02957	-1.961
TPT1P9	ENSG00000234782	ENSG00000234782	tumor protein, translationally-controlled 1 pseudogene 9 [Source:HGNC Symbol;Acc:HGNC:49299]	9	118082869	118083382	processed_pseudogene	-1.143	1.13	-5.917	5.777e-09	7.031e-07	10.12
MIR5194	ENSG00000264653	ENSG00000264653	microRNA 5194 [Source:HGNC Symbol;Acc:HGNC:43498]	8	130008334	130008453	miRNA	-1.144	-0.03724	-3.421	0.0006717	0.01215	-0.7798
GSTA4	ENSG00000170899	ENSG00000170899	glutathione S-transferase alpha 4 [Source:HGNC Symbol;Acc:HGNC:4629]	6	52977948	52995304	protein_coding	-1.145	2.169	-4.362	1.539e-05	0.0007508	2.636
AC025262.2	ENSG00000280181	ENSG00000280181	TEC	12	64709458	64710513	TEC	-1.145	-0.5271	-3.187	0.001521	0.02124	-1.511
LINC01515	ENSG00000228065	ENSG00000228065	long intergenic non-protein coding RNA 1515 [Source:HGNC Symbol;Acc:HGNC:51210]	10	65570338	65880289	lncRNA	-1.147	1.202	-3.971	8.128e-05	0.002689	1.126
PON3	ENSG00000105852	ENSG00000105852	paraoxonase 3 [Source:HGNC Symbol;Acc:HGNC:9206]	7	95359872	95396375	protein_coding	-1.148	-0.801	-4.106	4.641e-05	0.001767	1.68
CLDN8	ENSG00000156284	ENSG00000156284	claudin 8 [Source:HGNC Symbol;Acc:HGNC:2050]	21	30214006	30216097	protein_coding	-1.149	1.376	-3.95	8.84e-05	0.002864	1.041
ZNF674-AS1	ENSG00000230844	ENSG00000230844	ZNF674 antisense RNA 1 (head to head) [Source:HGNC Symbol;Acc:HGNC:44266]	X	46545438	46548841	lncRNA	-1.149	0.9572	-4.297	2.047e-05	0.0009435	2.414
TVP23CP2	ENSG00000262470	ENSG00000262470	TVP23C pseudogene 2 [Source:HGNC Symbol;Acc:HGNC:44647]	16	14200357	14200979	processed_pseudogene	-1.15	-1.25	-4.314	1.904e-05	0.0008889	2.509
AC105277.1	ENSG00000232453	ENSG00000232453	long intergenic non-protein coding RNA 2777 [Source:HGNC Symbol;Acc:HGNC:54297]	1	58882868	58931897	lncRNA	-1.151	-0.1229	-4.107	4.616e-05	0.001761	1.678
TMEM92-AS1	ENSG00000251179	ENSG00000251179	TMEM92 antisense RNA 1 [Source:HGNC Symbol;Acc:HGNC:50442]	17	50281577	50287855	lncRNA	-1.152	-1.313	-3.523	0.0004622	0.009384	-0.4263
EMP1	ENSG00000134531	ENSG00000134531	epithelial membrane protein 1 [Source:HGNC Symbol;Acc:HGNC:3333]	12	13196723	13219941	protein_coding	-1.153	7.816	-3.849	0.0001328	0.003851	0.2285
ERMN	ENSG00000136541	ENSG00000136541	ermin [Source:HGNC Symbol;Acc:HGNC:29208]	2	157318631	157327713	protein_coding	-1.153	1.258	-3.564	0.0003969	0.008418	-0.3347
KSR2	ENSG00000171435	ENSG00000171435	kinase suppressor of ras 2 [Source:HGNC Symbol;Acc:HGNC:18610]	12	117453012	117968990	protein_coding	-1.153	-1.043	-3.918	0.0001006	0.003141	0.968
LINC02478	ENSG00000285373	ENSG00000285373	long intergenic non-protein coding RNA 2478 [Source:HGNC Symbol;Acc:HGNC:53446]	2	160257718	160271880	lncRNA	-1.153	-0.5661	-4.034	6.255e-05	0.002209	1.403
LIPC-AS1	ENSG00000259293	ENSG00000259293	LIPC antisense RNA 1 [Source:HGNC Symbol;Acc:HGNC:52294]	15	58434890	58498735	lncRNA	-1.154	-1.274	-3.346	0.000876	0.01456	-1.007
DSC3	ENSG00000134762	ENSG00000134762	desmocollin 3 [Source:HGNC Symbol;Acc:HGNC:3037]	18	30989365	31042815	protein_coding	-1.155	2.58	-3.995	7.364e-05	0.002497	1.159
PCDHGB4	ENSG00000253953	ENSG00000253953	protocadherin gamma subfamily B, 4 [Source:HGNC Symbol;Acc:HGNC:8711]	5	141387698	141512975	protein_coding	-1.156	-1.267	-4.197	3.15e-05	0.001331	2.042
AC022762.2	ENSG00000267940	ENSG00000267940	novel transcript	11	6201901	6203253	lncRNA	-1.156	-0.2441	-3.862	0.0001258	0.003691	0.7548
	ENSG00000286705	ENSG00000286705	novel transcript	4	307335	337433	lncRNA	-1.156	-0.9185	-4.237	2.658e-05	0.001161	2.198
SMIM10L2A	ENSG00000178947	ENSG00000178947	small integral membrane protein 10 like 2A [Source:HGNC Symbol;Acc:HGNC:34499]	X	135421944	135428075	protein_coding	-1.157	-1.251	-4.232	2.717e-05	0.001185	2.179
DSC2	ENSG00000134755	ENSG00000134755	desmocollin 2 [Source:HGNC Symbol;Acc:HGNC:3036]	18	31058840	31102522	protein_coding	-1.158	3.97	-4.121	4.358e-05	0.001688	1.563
AC103724.3	ENSG00000261449	ENSG00000261449	novel transcript, antisense to AP3M2	8	42151772	42152763	lncRNA	-1.159	-1.24	-3.444	0.0006172	0.0114	-0.6898
BX640514.2	ENSG00000273812	ENSG00000273812	novel transcript	20	62596732	62603355	lncRNA	-1.159	1.231	-3.373	0.0007962	0.01365	-0.9665
LINC00332	ENSG00000230710	ENSG00000230710	long intergenic non-protein coding RNA 332 [Source:HGNC Symbol;Acc:HGNC:42049]	13	40172505	40195361	lncRNA	-1.161	0.5588	-3.558	0.0004063	0.008547	-0.3352
BX088645.1	ENSG00000283378	ENSG00000283378	contactin associated protein family member 3C [Source:HGNC Symbol;Acc:HGNC:53878]	9	61330717	61453030	protein_coding	-1.161	0.06796	-4.107	4.615e-05	0.001761	1.677
ZNF365	ENSG00000138311	ENSG00000138311	zinc finger protein 365 [Source:HGNC Symbol;Acc:HGNC:18194]	10	62374192	62480288	protein_coding	-1.163	0.7518	-3.636	0.0003034	0.006987	-0.07102
CEACAM7	ENSG00000007306	ENSG00000007306	CEA cell adhesion molecule 7 [Source:HGNC Symbol;Acc:HGNC:1819]	19	41673303	41706976	protein_coding	-1.164	2.353	-3.042	0.002462	0.02913	-2.035
AC099811.5	ENSG00000278829	ENSG00000278829	novel transcript, sense intronic to STAT5B	17	42272069	42275571	lncRNA	-1.164	1.665	-3.603	0.0003428	0.007595	-0.2139
TAGLN2P1	ENSG00000253676	ENSG00000253676	transgelin 2 pseudogene 1 [Source:HGNC Symbol;Acc:HGNC:21739]	8	106697427	106698013	processed_pseudogene	-1.166	-0.5106	-5.168	3.316e-07	2.935e-05	6.296
AL356488.3	ENSG00000273382	ENSG00000273382	TMEM167B divergent transcript [Source:HGNC Symbol;Acc:HGNC:55076]	1	109087971	109090858	lncRNA	-1.167	1.268	-4.466	9.692e-06	0.0005134	3.104
RGPD2	ENSG00000185304	ENSG00000185304	RANBP2 like and GRIP domain containing 2 [Source:HGNC Symbol;Acc:HGNC:32415]	2	87755960	87825952	protein_coding	-1.168	0.02743	-3.452	0.0005999	0.0112	-0.6784
PCDHB16	ENSG00000272674	ENSG00000272674	protocadherin beta 16 [Source:HGNC Symbol;Acc:HGNC:14546]	5	141182387	141186226	protein_coding	-1.168	-0.6525	-4.18	3.394e-05	0.001405	1.969
C15orf59	ENSG00000205363	ENSG00000205363	inhibitory synaptic factor 1 [Source:HGNC Symbol;Acc:HGNC:33753]	15	73735458	73753351	protein_coding	-1.172	-1.938	-3.763	0.000186	0.005013	0.4089
LINC02289	ENSG00000258819	ENSG00000258819	long intergenic non-protein coding RNA 2289 [Source:HGNC Symbol;Acc:HGNC:53205]	14	77069169	77076392	lncRNA	-1.172	0.6432	-3.886	0.0001143	0.003426	0.8284
AC007950.2	ENSG00000276651	ENSG00000276651	novel transcript	15	63500737	63503083	lncRNA	-1.172	-0.2947	-3.816	0.0001512	0.004244	0.5861
GFRA1	ENSG00000151892	ENSG00000151892	GDNF family receptor alpha 1 [Source:HGNC Symbol;Acc:HGNC:4243]	10	116056925	116273284	protein_coding	-1.173	-1.712	-3.889	0.0001129	0.003394	0.8664
AL133445.2	ENSG00000273797	ENSG00000273797	novel transcript, sense intronic to KIAA0247	14	69617122	69617648	lncRNA	-1.173	1.219	-3.685	0.0002511	0.006069	0.0879
JAKMIP2-AS1	ENSG00000280780	ENSG00000280780	JAKMIP2 antisense RNA 1 [Source:HGNC Symbol;Acc:HGNC:27203]	5	147559994	147662009	lncRNA	-1.173	-0.7779	-4.139	4.033e-05	0.001601	1.81
CTSV	ENSG00000136943	ENSG00000136943	cathepsin V [Source:HGNC Symbol;Acc:HGNC:2538]	9	97029677	97156556	protein_coding	-1.175	2.686	-4.159	3.706e-05	0.001501	1.795
FAM212B	ENSG00000197852	ENSG00000197852	inka box actin regulator 2 [Source:HGNC Symbol;Acc:HGNC:28045]	1	111680630	111755824	protein_coding	-1.175	2.748	-3.942	9.129e-05	0.002926	0.951
AC139713.2	ENSG00000251600	ENSG00000251600	novel transcript, antisense to GYPA	4	143559457	144343750	lncRNA	-1.175	-0.6978	-4.276	2.249e-05	0.001013	2.351
IL6R-AS1	ENSG00000228013	ENSG00000228013	IL6R antisense RNA 1 [Source:HGNC Symbol;Acc:HGNC:53716]	1	154402328	154406564	lncRNA	-1.176	-0.4041	-3.519	0.0004691	0.009465	-0.448
AC105046.1	ENSG00000261026	ENSG00000261026	novel transcript, overlapping to EGR3	8	22679013	22684009	lncRNA	-1.176	3.995	-3.173	0.001591	0.02184	-1.768
	ENSG00000287539	ENSG00000287539	novel transcript	17	78845345	78846686	lncRNA	-1.176	-1.166	-4.14	4.014e-05	0.001597	1.817
AC092652.3	ENSG00000283994	ENSG00000283994	novel transcript, sense intronic to ARHGAP15	2	143601517	143608759	lncRNA	-1.177	-0.2697	-3.074	0.00222	0.02722	-1.854
MYZAP	ENSG00000263155	ENSG00000263155	myocardial zonula adherens protein [Source:HGNC Symbol;Acc:HGNC:43444]	15	57591904	57685364	protein_coding	-1.178	0.3473	-3.36	0.000834	0.01407	-0.9823
MRC1	ENSG00000260314	ENSG00000260314	mannose receptor C-type 1 [Source:HGNC Symbol;Acc:HGNC:7228]	10	17809348	17911164	protein_coding	-1.179	1.002	-3.482	0.0005373	0.01039	-0.6002
TMPRSS11E	ENSG00000087128	ENSG00000087128	transmembrane serine protease 11E [Source:HGNC Symbol;Acc:HGNC:24465]	4	68447463	68497604	protein_coding	-1.182	5.064	-3.476	0.0005494	0.01053	-0.8744
CDSN	ENSG00000204539	ENSG00000204539	corneodesmosin [Source:HGNC Symbol;Acc:HGNC:1802]	6	31115087	31120446	protein_coding	-1.182	-1.326	-3.486	0.0005299	0.01029	-0.5506
PGLYRP3	ENSG00000159527	ENSG00000159527	peptidoglycan recognition protein 3 [Source:HGNC Symbol;Acc:HGNC:30014]	1	153297862	153310718	protein_coding	-1.183	-1.459	-3.693	0.0002437	0.005938	0.1589
CYYR1	ENSG00000166265	ENSG00000166265	cysteine and tyrosine rich 1 [Source:HGNC Symbol;Acc:HGNC:16274]	21	26466209	26573286	protein_coding	-1.186	-1.091	-3.897	0.0001094	0.003328	0.8915
CRYAB	ENSG00000109846	ENSG00000109846	crystallin alpha B [Source:HGNC Symbol;Acc:HGNC:2389]	11	111908564	111923722	protein_coding	-1.191	-0.9127	-3.344	0.000881	0.01462	-1.015
IVL	ENSG00000163207	ENSG00000163207	involucrin [Source:HGNC Symbol;Acc:HGNC:6187]	1	152908546	152911886	protein_coding	-1.191	0.7491	-2.819	0.004997	0.04483	-2.596
AL109809.1	ENSG00000232528	ENSG00000232528	pseudogene similar to F830045P16Rik	20	1767957	1779995	transcribed_unitary_pseudogene	-1.191	-0.3739	-3.317	0.0009705	0.01554	-1.108
AL158163.1	ENSG00000270589	ENSG00000270589	novel transcript, antisense to BBIP1	10	110910596	110912244	lncRNA	-1.191	1.049	-4.346	1.65e-05	0.0007908	2.612
CYP7B1	ENSG00000172817	ENSG00000172817	cytochrome P450 family 7 subfamily B member 1 [Source:HGNC Symbol;Acc:HGNC:2652]	8	64587763	64798737	protein_coding	-1.192	1.389	-4.724	2.942e-06	0.0001886	4.217
AC107959.4	ENSG00000284948	ENSG00000284948	novel transcript	8	23084355	23103558	lncRNA	-1.192	-0.02369	-2.909	0.00377	0.03791	-2.329
LCE3D	ENSG00000163202	ENSG00000163202	late cornified envelope 3D [Source:HGNC Symbol;Acc:HGNC:16615]	1	152579381	152580516	protein_coding	-1.194	-1.233	-2.896	0.003931	0.03862	-2.352
SULT2B1	ENSG00000088002	ENSG00000088002	sulfotransferase family 2B member 1 [Source:HGNC Symbol;Acc:HGNC:11459]	19	48552172	48599425	protein_coding	-1.195	2.923	-4.85	1.612e-06	0.0001125	4.73
GHR	ENSG00000112964	ENSG00000112964	growth hormone receptor [Source:HGNC Symbol;Acc:HGNC:4263]	5	42423439	42721878	protein_coding	-1.196	-1.133	-4.045	5.998e-05	0.002159	1.446
AC005280.1	ENSG00000251393	ENSG00000251393	novel transcript, antisense to NUMB and HEATR4	14	73462362	73477175	lncRNA	-1.197	-1.155	-3.632	0.0003075	0.007032	-0.05563
ZBED2	ENSG00000177494	ENSG00000177494	zinc finger BED-type containing 2 [Source:HGNC Symbol;Acc:HGNC:20710]	3	111592900	111595346	protein_coding	-1.199	-1.443	-3.515	0.000476	0.009542	-0.4521
AC104964.4	ENSG00000272505	ENSG00000272505	novel transcript	8	10486807	10489666	lncRNA	-1.202	0.2207	-4.36	1.552e-05	0.0007554	2.687
SNORD89	ENSG00000212283	ENSG00000212283	small nucleolar RNA, C/D box 89 [Source:HGNC Symbol;Acc:HGNC:32750]	2	101272936	101273049	snoRNA	-1.204	-1.695	-3.937	9.308e-05	0.002954	1.044
RNU7-181P	ENSG00000253043	ENSG00000253043	RNA, U7 small nuclear 181 pseudogene [Source:HGNC Symbol;Acc:HGNC:45715]	8	130004528	130004601	snRNA	-1.205	-0.583	-3.612	0.000332	0.00742	-0.1307
SLC16A2	ENSG00000147100	ENSG00000147100	solute carrier family 16 member 2 [Source:HGNC Symbol;Acc:HGNC:10923]	X	74421493	74533917	protein_coding	-1.206	-0.1483	-4.169	3.556e-05	0.001451	1.921
AC131953.1	ENSG00000250906	ENSG00000250906	novel transcript	4	40812779	40826151	lncRNA	-1.207	-0.8783	-4.354	1.596e-05	0.0007716	2.671
TPT1P4	ENSG00000217027	ENSG00000217027	tumor protein, translationally-controlled 1 pseudogene 4 [Source:HGNC Symbol;Acc:HGNC:49298]	6	144200447	144200965	processed_pseudogene	-1.209	-0.8285	-5.31	1.597e-07	1.491e-05	6.986
C18orf65	ENSG00000275763	ENSG00000275763	ZNF516 divergent transcript [Source:HGNC Symbol;Acc:HGNC:51248]	18	76495521	76498088	lncRNA	-1.21	-1.408	-4.443	1.073e-05	0.0005571	3.043
AC087521.2	ENSG00000246250	ENSG00000246250	novel transcript	11	43827517	43880726	lncRNA	-1.211	0.5127	-4.095	4.863e-05	0.001824	1.62
GJB1	ENSG00000169562	ENSG00000169562	gap junction protein beta 1 [Source:HGNC Symbol;Acc:HGNC:4283]	X	71212811	71225516	protein_coding	-1.217	-1.113	-4.15	3.86e-05	0.001551	1.853
PTP4A3	ENSG00000184489	ENSG00000184489	protein tyrosine phosphatase 4A3 [Source:HGNC Symbol;Acc:HGNC:9636]	8	141391995	141432454	protein_coding	-1.217	1.33	-4.195	3.184e-05	0.001342	1.995
PAPSS2	ENSG00000198682	ENSG00000198682	3'-phosphoadenosine 5'-phosphosulfate synthase 2 [Source:HGNC Symbol;Acc:HGNC:8604]	10	87659613	87747705	protein_coding	-1.217	3.428	-4.729	2.878e-06	0.000185	4.155
AC023157.3	ENSG00000276900	ENSG00000276900	novel transcript, antisense to AMN1	12	31729117	31731204	lncRNA	-1.217	5.19	-4.087	5.032e-05	0.001877	1.333
IL1RL2	ENSG00000115598	ENSG00000115598	interleukin 1 receptor like 2 [Source:HGNC Symbol;Acc:HGNC:5999]	2	102187006	102240002	protein_coding	-1.219	2.1	-4.077	5.246e-05	0.00193	1.502
AL365259.1	ENSG00000237742	ENSG00000237742	novel transcript, antisense to HEY2	6	125577545	125749190	lncRNA	-1.221	0.3589	-4.191	3.234e-05	0.001355	2.001
DAAM2	ENSG00000146122	ENSG00000146122	dishevelled associated activator of morphogenesis 2 [Source:HGNC Symbol;Acc:HGNC:18143]	6	39792298	39904877	protein_coding	-1.222	-0.3462	-3.508	0.0004886	0.009747	-0.4856
KPRP	ENSG00000203786	ENSG00000203786	keratinocyte proline rich protein [Source:HGNC Symbol;Acc:HGNC:31823]	1	152759561	152762052	protein_coding	-1.223	-0.9127	-2.853	0.004498	0.04194	-2.474
AL049651.1	ENSG00000230492	ENSG00000230492	novel transcript	20	23010209	23030785	lncRNA	-1.224	-1.897	-3.722	0.000218	0.005607	0.2631
TKTL1	ENSG00000007350	ENSG00000007350	transketolase like 1 [Source:HGNC Symbol;Acc:HGNC:11835]	X	154295795	154330350	protein_coding	-1.225	-1.477	-3.744	0.0002004	0.00528	0.3382
CLCN1	ENSG00000188037	ENSG00000188037	chloride voltage-gated channel 1 [Source:HGNC Symbol;Acc:HGNC:2019]	7	143316111	143352083	protein_coding	-1.226	-1.391	-4.542	6.866e-06	0.0003889	3.46
HPGD	ENSG00000164120	ENSG00000164120	15-hydroxyprostaglandin dehydrogenase [Source:HGNC Symbol;Acc:HGNC:5154]	4	174490175	174523154	protein_coding	-1.228	4.67	-5.164	3.394e-07	2.966e-05	6.108
CDHR1	ENSG00000148600	ENSG00000148600	cadherin related family member 1 [Source:HGNC Symbol;Acc:HGNC:14550]	10	84194537	84219621	protein_coding	-1.229	-1.507	-4.282	2.192e-05	0.0009914	2.38
AC119674.2	ENSG00000284686	ENSG00000284686	novel transcript	1	56173433	56524495	protein_coding	-1.229	-1.366	-4.447	1.053e-05	0.0005507	3.061
	ENSG00000287913	ENSG00000287913	novel transcript	14	68731234	68736678	lncRNA	-1.231	-1.719	-3.884	0.0001153	0.003446	0.8471
HCG22	ENSG00000228789	ENSG00000228789	HLA complex group 22 [Source:HGNC Symbol;Acc:HGNC:27780]	6	31053450	31059890	transcribed_unitary_pseudogene	-1.232	-0.881	-2.83	0.004828	0.04389	-2.537
PDE1A	ENSG00000115252	ENSG00000115252	phosphodiesterase 1A [Source:HGNC Symbol;Acc:HGNC:8774]	2	182140036	182523192	protein_coding	-1.234	-0.09039	-4.306	1.973e-05	0.0009126	2.467
AC113383.1	ENSG00000250320	ENSG00000250320	EDIL3 divergent transcript [Source:HGNC Symbol;Acc:HGNC:40204]	5	84382424	84490765	lncRNA	-1.236	-0.8525	-4.118	4.41e-05	0.001701	1.728
ARG1	ENSG00000118520	ENSG00000118520	arginase 1 [Source:HGNC Symbol;Acc:HGNC:663]	6	131470832	131584332	protein_coding	-1.237	-0.7149	-2.924	0.003595	0.03698	-2.278
KRT78	ENSG00000170423	ENSG00000170423	keratin 78 [Source:HGNC Symbol;Acc:HGNC:28926]	12	52837804	52849092	protein_coding	-1.239	5.2	-2.793	0.005399	0.04738	-2.952
AC073342.2	ENSG00000268170	ENSG00000268170	novel transcript, antisense to TAS2R40	7	143220468	143222267	lncRNA	-1.239	-1.127	-3.612	0.0003316	0.007418	-0.1247
AC084036.1	ENSG00000272990	ENSG00000272990	novel transcript, antisense to KCNAB1	3	156523740	156524247	lncRNA	-1.24	-1.251	-4.644	4.28e-06	0.0002613	3.9
PRSS27	ENSG00000172382	ENSG00000172382	serine protease 27 [Source:HGNC Symbol;Acc:HGNC:15475]	16	2712419	2720551	protein_coding	-1.241	3.353	-2.923	0.003607	0.03699	-2.442
RNF222	ENSG00000189051	ENSG00000189051	ring finger protein 222 [Source:HGNC Symbol;Acc:HGNC:34517]	17	8390704	8397826	protein_coding	-1.241	0.644	-2.997	0.002849	0.03202	-2.093
SEC14L6	ENSG00000214491	ENSG00000214491	SEC14 like lipid binding 6 [Source:HGNC Symbol;Acc:HGNC:40047]	22	30522799	30546682	protein_coding	-1.243	-1.211	-3.976	7.935e-05	0.002638	1.188
	ENSG00000286813	ENSG00000286813	novel transcript, sense intronic to ST20-MTHFSand MTHFS	15	79894502	79896695	lncRNA	-1.243	2.551	-3.696	0.0002412	0.00592	0.06675
	ENSG00000287825	ENSG00000287825	novel transcript, antisense to CNPY3	6	42928287	42929457	lncRNA	-1.243	-0.826	-4.762	2.464e-06	0.0001636	4.415
AGAP7P	ENSG00000264204	ENSG00000264204	ArfGAP with GTPase domain, ankyrin repeat and PH domain 7, pseudogene [Source:HGNC Symbol;Acc:HGNC:23465]	10	46109621	46131358	unprocessed_pseudogene	-1.245	-0.9224	-4.247	2.542e-05	0.00112	2.239
LINC01890	ENSG00000228329	ENSG00000228329	long intergenic non-protein coding RNA 1890 [Source:HGNC Symbol;Acc:HGNC:52709]	2	68822855	68837235	lncRNA	-1.245	-2.025	-3.899	0.0001087	0.003313	0.9023
SPINK5	ENSG00000133710	ENSG00000133710	serine peptidase inhibitor Kazal type 5 [Source:HGNC Symbol;Acc:HGNC:15464]	5	148025683	148137382	protein_coding	-1.247	5.566	-3.529	0.0004528	0.009239	-0.7295
ITGB2-AS1	ENSG00000227039	ENSG00000227039	ITGB2 antisense RNA 1 [Source:HGNC Symbol;Acc:HGNC:44304]	21	44921051	44929678	lncRNA	-1.247	0.9233	-3.627	0.0003138	0.007138	-0.1052
AC104763.1	ENSG00000241157	ENSG00000241157	ribosomal protein L32 pseudogene 32 [Source:HGNC Symbol;Acc:HGNC:36024]	17	60245288	60245647	processed_pseudogene	-1.248	-0.8584	-3.831	0.0001422	0.004068	0.6485
AC015871.3	ENSG00000278600	ENSG00000278600	novel transcript, sense intronic to ST20	15	79920195	79922455	lncRNA	-1.248	2.926	-4.101	4.732e-05	0.001795	1.557
CLDN22	ENSG00000177300	ENSG00000177300	claudin 22 [Source:HGNC Symbol;Acc:HGNC:2044]	4	183318100	183320276	protein_coding	-1.249	0.115	-4.1	4.757e-05	0.001801	1.648
AL450468.2	ENSG00000261055	ENSG00000261055	novel transcript	1	109895973	109897861	lncRNA	-1.249	-2.012	-3.856	0.0001289	0.003755	0.7455
AF230666.2	ENSG00000270137	ENSG00000270137	novel transcript, intronic to PHF20L1	8	132826179	132826903	lncRNA	-1.249	-0.3521	-4.131	4.178e-05	0.00164	1.774
THBD	ENSG00000178726	ENSG00000178726	thrombomodulin [Source:HGNC Symbol;Acc:HGNC:11784]	20	23045633	23049672	protein_coding	-1.25	4.094	-3.719	0.0002203	0.005631	0.04273
AL356273.3	ENSG00000279838	ENSG00000279838	TEC	1	185292384	185294372	TEC	-1.25	3.856	-3.724	0.0002168	0.00559	0.07442
HOXA1	ENSG00000105991	ENSG00000105991	homeobox A1 [Source:HGNC Symbol;Acc:HGNC:5099]	7	27092993	27096000	protein_coding	-1.254	-1.434	-3.846	0.000134	0.003882	0.707
PCDHB15	ENSG00000113248	ENSG00000113248	protocadherin beta 15 [Source:HGNC Symbol;Acc:HGNC:8686]	5	141245395	141249365	protein_coding	-1.254	-1.358	-4.747	2.646e-06	0.0001734	4.351
LINC00964	ENSG00000249816	ENSG00000249816	long intergenic non-protein coding RNA 964 [Source:HGNC Symbol;Acc:HGNC:27226]	8	124823702	124962531	lncRNA	-1.254	1.652	-3.982	7.75e-05	0.002589	1.156
KLK7	ENSG00000169035	ENSG00000169035	kallikrein related peptidase 7 [Source:HGNC Symbol;Acc:HGNC:6368]	19	50976468	50984099	protein_coding	-1.255	2.043	-3.098	0.002046	0.02582	-1.851
ISLR	ENSG00000129009	ENSG00000129009	immunoglobulin superfamily containing leucine rich repeat [Source:HGNC Symbol;Acc:HGNC:6133]	15	74173710	74176872	protein_coding	-1.258	-1.711	-4.077	5.249e-05	0.00193	1.572
RPL7P8	ENSG00000235045	ENSG00000235045	ribosomal protein L7 pseudogene 8 [Source:HGNC Symbol;Acc:HGNC:35914]	1	109651370	109652099	processed_pseudogene	-1.258	-1.603	-4.254	2.468e-05	0.001099	2.271
NDRG4	ENSG00000103034	ENSG00000103034	NDRG family member 4 [Source:HGNC Symbol;Acc:HGNC:14466]	16	58462846	58513628	protein_coding	-1.26	1.623	-4.423	1.173e-05	0.0006012	2.915
PIEZO2	ENSG00000154864	ENSG00000154864	piezo type mechanosensitive ion channel component 2 [Source:HGNC Symbol;Acc:HGNC:26270]	18	10666483	11149569	protein_coding	-1.26	1.094	-3.776	0.0001769	0.004843	0.4132
MIR3140	ENSG00000264678	ENSG00000264678	microRNA 3140 [Source:HGNC Symbol;Acc:HGNC:38183]	4	152489327	152489416	miRNA	-1.261	-0.8658	-4.495	8.495e-06	0.0004642	3.258
MEGF10	ENSG00000145794	ENSG00000145794	multiple EGF like domains 10 [Source:HGNC Symbol;Acc:HGNC:29634]	5	127290796	127465737	protein_coding	-1.262	0.2517	-4.432	1.127e-05	0.0005836	2.984
HBA2	ENSG00000188536	ENSG00000188536	hemoglobin subunit alpha 2 [Source:HGNC Symbol;Acc:HGNC:4824]	16	172876	173710	protein_coding	-1.263	-1.543	-3.112	0.001952	0.02512	-1.726
AC074099.1	ENSG00000282440	ENSG00000282440	novel transcript	2	156305108	156320255	lncRNA	-1.263	-0.272	-4.084	5.082e-05	0.001893	1.592
AC006511.3	ENSG00000279865	ENSG00000279865	TEC	12	8080381	8082163	TEC	-1.265	0.4309	-4.366	1.517e-05	0.000742	2.705
CERS3	ENSG00000154227	ENSG00000154227	ceramide synthase 3 [Source:HGNC Symbol;Acc:HGNC:23752]	15	100400395	100544995	protein_coding	-1.266	0.6773	-4.161	3.683e-05	0.001497	1.876
TMEM71	ENSG00000165071	ENSG00000165071	transmembrane protein 71 [Source:HGNC Symbol;Acc:HGNC:26572]	8	132685007	132760712	protein_coding	-1.266	4.842	-4.585	5.63e-06	0.000327	3.425
GJA4	ENSG00000187513	ENSG00000187513	gap junction protein alpha 4 [Source:HGNC Symbol;Acc:HGNC:4278]	1	34792999	34795747	protein_coding	-1.268	-1.403	-4.308	1.956e-05	0.0009109	2.486
TMPRSS11A	ENSG00000187054	ENSG00000187054	transmembrane serine protease 11A [Source:HGNC Symbol;Acc:HGNC:27954]	4	67909395	67964140	protein_coding	-1.269	3.22	-3.4	0.0007232	0.01275	-0.9765
CYP26A1	ENSG00000095596	ENSG00000095596	cytochrome P450 family 26 subfamily A member 1 [Source:HGNC Symbol;Acc:HGNC:2603]	10	93073475	93077885	protein_coding	-1.273	-0.5954	-4.514	7.783e-06	0.0004348	3.338
ALG1L13P	ENSG00000253981	ENSG00000253981	ALG1 like 13, pseudogene [Source:HGNC Symbol;Acc:HGNC:44382]	8	8236003	8244667	transcribed_unprocessed_pseudogene	-1.274	1.494	-3.026	0.002598	0.03017	-2.04
SLC6A15	ENSG00000072041	ENSG00000072041	solute carrier family 6 member 15 [Source:HGNC Symbol;Acc:HGNC:13621]	12	84859491	84913629	protein_coding	-1.275	-0.6617	-4.081	5.15e-05	0.001909	1.583
FMOD	ENSG00000122176	ENSG00000122176	fibromodulin [Source:HGNC Symbol;Acc:HGNC:3774]	1	203340628	203351758	protein_coding	-1.275	-1.259	-4.153	3.799e-05	0.001532	1.869
HSPD1P21	ENSG00000229900	ENSG00000229900	heat shock protein family D (Hsp60) member 1 pseudogene 21 [Source:HGNC Symbol;Acc:HGNC:38592]	20	45539983	45540227	processed_pseudogene	-1.275	0.1532	-4.255	2.456e-05	0.001097	2.26
PKHD1L1	ENSG00000205038	ENSG00000205038	PKHD1 like 1 [Source:HGNC Symbol;Acc:HGNC:20313]	8	109362461	109537207	protein_coding	-1.277	0.9677	-3.841	0.000137	0.003956	0.653
KPNA2P1	ENSG00000236530	ENSG00000236530	karyopherin subunit alpha 2 pseudogene 1 [Source:HGNC Symbol;Acc:HGNC:52871]	4	80079532	80081122	processed_pseudogene	-1.278	-1.121	-3.603	0.0003432	0.007595	-0.1561
WNT5A	ENSG00000114251	ENSG00000114251	Wnt family member 5A [Source:HGNC Symbol;Acc:HGNC:12784]	3	55465715	55490539	protein_coding	-1.28	2.198	-4.989	8.165e-07	6.253e-05	5.401
YTHDF3-AS1	ENSG00000270673	ENSG00000270673	YTHDF3 antisense RNA 1 (head to head) [Source:HGNC Symbol;Acc:HGNC:48728]	8	63167725	63168442	lncRNA	-1.282	-0.3797	-4.71	3.142e-06	0.0002001	4.185
CD93	ENSG00000125810	ENSG00000125810	CD93 molecule [Source:HGNC Symbol;Acc:HGNC:15855]	20	23079360	23086324	protein_coding	-1.283	4.438	-3.684	0.0002528	0.006081	-0.1008
SLC16A12	ENSG00000152779	ENSG00000152779	solute carrier family 16 member 12 [Source:HGNC Symbol;Acc:HGNC:23094]	10	89430299	89556641	protein_coding	-1.285	-0.04752	-4.188	3.283e-05	0.001368	1.994
PGAM1P8	ENSG00000255200	ENSG00000255200	phosphoglycerate mutase 1 pseudogene 8 [Source:HGNC Symbol;Acc:HGNC:42455]	11	65174117	65176470	transcribed_processed_pseudogene	-1.286	-0.9365	-4.796	2.088e-06	0.0001414	4.57
CLDN10	ENSG00000134873	ENSG00000134873	claudin 10 [Source:HGNC Symbol;Acc:HGNC:2033]	13	95433604	95579759	protein_coding	-1.29	1.54	-4.036	6.207e-05	0.0022	1.366
ESAM	ENSG00000149564	ENSG00000149564	endothelial cell adhesion molecule [Source:HGNC Symbol;Acc:HGNC:17474]	11	124752583	124762290	protein_coding	-1.29	-0.4118	-3.298	0.001037	0.01634	-1.167
AC021106.1	ENSG00000249863	ENSG00000249863	synaptotagmin binding, cytoplasmic RNA interacting protein (SYNCRIP) pseudogene	4	37868292	37869978	processed_pseudogene	-1.291	-0.4351	-4.878	1.409e-06	0.0001	4.936
TRPM3	ENSG00000083067	ENSG00000083067	transient receptor potential cation channel subfamily M member 3 [Source:HGNC Symbol;Acc:HGNC:17992]	9	70529060	71446904	protein_coding	-1.294	-0.9048	-4.295	2.071e-05	0.0009496	2.429
SLC11A1	ENSG00000018280	ENSG00000018280	solute carrier family 11 member 1 [Source:HGNC Symbol;Acc:HGNC:10907]	2	218382029	218396894	protein_coding	-1.297	6.052	-3.486	0.0005298	0.01029	-0.9193
LINC01431	ENSG00000232645	ENSG00000232645	long intergenic non-protein coding RNA 1431 [Source:HGNC Symbol;Acc:HGNC:50744]	20	23356594	23358116	lncRNA	-1.297	-0.5559	-4.637	4.423e-06	0.0002692	3.866
SDAD1P1	ENSG00000228451	ENSG00000228451	SDA1 domain containing 1 pseudogene 1 [Source:HGNC Symbol;Acc:HGNC:31403]	8	26375913	26382953	transcribed_processed_pseudogene	-1.3	1.35	-5.083	5.099e-07	4.247e-05	5.87
SLURP1	ENSG00000126233	ENSG00000126233	secreted LY6/PLAUR domain containing 1 [Source:HGNC Symbol;Acc:HGNC:18746]	8	142740949	142742406	protein_coding	-1.301	-0.07937	-3.724	0.0002168	0.00559	0.2541
CPE	ENSG00000109472	ENSG00000109472	carboxypeptidase E [Source:HGNC Symbol;Acc:HGNC:2303]	4	165361194	165498547	protein_coding	-1.305	0.3424	-4.616	4.889e-06	0.0002932	3.763
AC004593.2	ENSG00000285081	ENSG00000285081	Novel transcript, sense intronic to CPVL	7	29191582	29194109	lncRNA	-1.307	-0.8607	-4.632	4.522e-06	0.0002728	3.847
AL356215.1	ENSG00000255521	ENSG00000255521	novel transcript	11	35132655	35138032	lncRNA	-1.308	-1.14	-4.071	5.366e-05	0.001965	1.549
PRMT5-AS1	ENSG00000237054	ENSG00000237054	PRMT5 antisense RNA 1 [Source:HGNC Symbol;Acc:HGNC:40533]	14	22918947	22926900	lncRNA	-1.31	1.419	-3.974	8.009e-05	0.002654	1.137
	ENSG00000288043	ENSG00000288043	novel transcript	12	7954216	7972759	lncRNA	-1.311	-1.678	-3.869	0.0001225	0.003619	0.7915
DGUOK-AS1	ENSG00000237883	ENSG00000237883	DGUOK antisense RNA 1 [Source:HGNC Symbol;Acc:HGNC:43441]	2	73947322	73981441	lncRNA	-1.313	-0.1954	-4.974	8.791e-07	6.682e-05	5.378
AC012645.1	ENSG00000250616	ENSG00000250616	novel transcript, antisense to YPEL3	16	30096430	30104116	lncRNA	-1.313	0.8951	-4.556	6.44e-06	0.0003699	3.497
AP001042.1	ENSG00000229986	ENSG00000229986	novel transcript	21	38846247	38848644	lncRNA	-1.317	-1.506	-4.126	4.261e-05	0.001659	1.764
AP003086.1	ENSG00000251323	ENSG00000251323	long intergenic non-protein coding RNA 2728 [Source:HGNC Symbol;Acc:HGNC:54245]	11	78423982	78429836	lncRNA	-1.317	2.24	-4.133	4.145e-05	0.001632	1.716
AP000769.3	ENSG00000279243	ENSG00000279243	long intergenic non-protein coding RNA 2736 [Source:HGNC Symbol;Acc:HGNC:54253]	11	65487241	65488714	lncRNA	-1.32	-1.18	-4.7	3.295e-06	0.0002073	4.145
DDIT4L	ENSG00000145358	ENSG00000145358	DNA damage inducible transcript 4 like [Source:HGNC Symbol;Acc:HGNC:30555]	4	100185870	100190782	protein_coding	-1.321	1.252	-4.709	3.164e-06	0.0002009	4.153
SNHG9	ENSG00000255198	ENSG00000255198	small nucleolar RNA host gene 9 [Source:HGNC Symbol;Acc:HGNC:33102]	16	1964959	1965509	lncRNA	-1.321	0.02635	-5.054	5.911e-07	4.738e-05	5.749
AC022217.3	ENSG00000253736	ENSG00000253736	novel transcript, antisense to DUSP1	5	172762980	172782334	lncRNA	-1.322	1.221	-3.874	0.0001198	0.003555	0.7722
SULT1E1	ENSG00000109193	ENSG00000109193	sulfotransferase family 1E member 1 [Source:HGNC Symbol;Acc:HGNC:11377]	4	69841212	69860145	protein_coding	-1.324	0.1753	-4.043	6.028e-05	0.002164	1.428
RNU2-6P	ENSG00000223336	ENSG00000223336	RNA, U2 small nuclear 6, pseudogene [Source:HGNC Symbol;Acc:HGNC:42506]	13	46374401	46374590	snRNA	-1.328	0.4404	-3.107	0.001987	0.02541	-1.766
SLC16A7	ENSG00000118596	ENSG00000118596	solute carrier family 16 member 7 [Source:HGNC Symbol;Acc:HGNC:10928]	12	59596029	59789855	protein_coding	-1.33	3.927	-5.889	6.795e-09	8.125e-07	9.893
GAS1	ENSG00000180447	ENSG00000180447	growth arrest specific 1 [Source:HGNC Symbol;Acc:HGNC:4165]	9	86944362	86947506	protein_coding	-1.331	0.07607	-4.17	3.536e-05	0.001449	1.924
CDH11	ENSG00000140937	ENSG00000140937	cadherin 11 [Source:HGNC Symbol;Acc:HGNC:1750]	16	64943753	65126112	protein_coding	-1.332	0.4871	-4.008	6.963e-05	0.002388	1.29
LINC02035	ENSG00000273033	ENSG00000273033	long intergenic non-protein coding RNA 2035 [Source:HGNC Symbol;Acc:HGNC:52875]	3	122886941	122892416	lncRNA	-1.333	3.145	-5.729	1.667e-08	1.894e-06	9.067
RN7SL336P	ENSG00000264017	ENSG00000264017	RNA, 7SL, cytoplasmic 336, pseudogene [Source:HGNC Symbol;Acc:HGNC:46352]	6	89090946	89091242	misc_RNA	-1.335	0.4914	-3.832	0.0001418	0.004068	0.635
	ENSG00000286236	ENSG00000286236	novel transcript, sense intronic to FPR1	19	51771311	51773169	lncRNA	-1.336	-1.192	-3.715	0.0002238	0.005668	0.2354
PDGFC	ENSG00000145431	ENSG00000145431	platelet derived growth factor C [Source:HGNC Symbol;Acc:HGNC:8801]	4	156760454	156971799	protein_coding	-1.337	2.714	-5.153	3.591e-07	3.111e-05	6.162
FCRL1	ENSG00000163534	ENSG00000163534	Fc receptor like 1 [Source:HGNC Symbol;Acc:HGNC:18509]	1	157794403	157820120	protein_coding	-1.338	-1.766	-3.862	0.0001261	0.003694	0.765
AC091563.1	ENSG00000254343	ENSG00000254343	novel transcript	8	120052180	120056201	lncRNA	-1.341	-1.041	-4.914	1.183e-06	8.544e-05	5.104
AL627171.1	ENSG00000278002	ENSG00000278002	novel transcript	14	49863072	49864379	lncRNA	-1.341	-0.3718	-4.674	3.722e-06	0.0002313	4.026
RPL4P5	ENSG00000230207	ENSG00000230207	ribosomal protein L4 pseudogene 5 [Source:HGNC Symbol;Acc:HGNC:35699]	9	7477045	7478320	processed_pseudogene	-1.342	-0.8832	-5.592	3.549e-08	3.76e-06	8.407
KLF7-IT1	ENSG00000237892	ENSG00000237892	KLF7 intronic transcript 1 [Source:HGNC Symbol;Acc:HGNC:41355]	2	207120884	207122044	lncRNA	-1.342	0.4937	-4.424	1.172e-05	0.0006012	2.946
LYVE1	ENSG00000133800	ENSG00000133800	lymphatic vessel endothelial hyaluronan receptor 1 [Source:HGNC Symbol;Acc:HGNC:14687]	11	10556966	10611689	protein_coding	-1.346	-1.377	-3.932	9.525e-05	0.002998	1.021
KLK6	ENSG00000167755	ENSG00000167755	kallikrein related peptidase 6 [Source:HGNC Symbol;Acc:HGNC:6367]	19	50958631	50969673	protein_coding	-1.349	1.7	-3.06	0.002325	0.02798	-1.945
PCDHB9	ENSG00000177839	ENSG00000177839	protocadherin beta 9 [Source:HGNC Symbol;Acc:HGNC:8694]	5	141187127	141191541	protein_coding	-1.35	-1.562	-5.06	5.721e-07	4.642e-05	5.788
SIRPB2	ENSG00000196209	ENSG00000196209	signal regulatory protein beta 2 [Source:HGNC Symbol;Acc:HGNC:16247]	20	1470741	1491587	protein_coding	-1.35	1.431	-3.411	0.0006953	0.01247	-0.8449
LINC02218	ENSG00000249662	ENSG00000249662	long intergenic non-protein coding RNA 2218 [Source:HGNC Symbol;Acc:HGNC:53085]	5	17444010	17486829	protein_coding	-1.35	-1.261	-3.662	0.0002744	0.006485	0.04973
AC103996.2	ENSG00000258831	ENSG00000258831	novel transcript	15	93882082	93886743	lncRNA	-1.353	-1.839	-3.91	0.0001041	0.003225	0.9417
SPRR2E	ENSG00000203785	ENSG00000203785	small proline rich protein 2E [Source:HGNC Symbol;Acc:HGNC:11265]	1	153093135	153106184	protein_coding	-1.354	4.16	-2.989	0.002924	0.03244	-2.308
RN7SKP253	ENSG00000252233	ENSG00000252233	RN7SK pseudogene 253 [Source:HGNC Symbol;Acc:HGNC:45977]	4	139794125	139794433	misc_RNA	-1.354	-1.485	-4.876	1.424e-06	0.0001007	4.932
AMOTL1	ENSG00000166025	ENSG00000166025	angiomotin like 1 [Source:HGNC Symbol;Acc:HGNC:17811]	11	94706431	94876748	protein_coding	-1.355	2.503	-5.138	3.866e-07	3.294e-05	6.1
	ENSG00000287644	ENSG00000287644	novel transcript, antisense to RARA	17	40317698	40318676	lncRNA	-1.357	0.7017	-4.079	5.195e-05	0.001921	1.558
PCBP3	ENSG00000183570	ENSG00000183570	poly(rC) binding protein 3 [Source:HGNC Symbol;Acc:HGNC:8651]	21	45643694	45942454	protein_coding	-1.358	-0.7042	-3.894	0.000111	0.00336	0.8761
AL118508.3	ENSG00000279164	ENSG00000279164	TEC	20	23148086	23149939	TEC	-1.361	-1.078	-3.74	0.0002036	0.00533	0.3215
AC092746.1	ENSG00000255801	ENSG00000255801	novel transcript	12	8548361	8567613	lncRNA	-1.361	-0.86	-3.58	0.0003744	0.008076	-0.2372
ACOXL-AS1	ENSG00000204581	ENSG00000204581	ACOXL antisense RNA 1 [Source:HGNC Symbol;Acc:HGNC:41112]	2	111098345	111116407	lncRNA	-1.363	-0.5524	-4.871	1.457e-06	0.0001021	4.905
AC106739.1	ENSG00000245888	ENSG00000245888	NSMCE1 divergent transcript [Source:HGNC Symbol;Acc:HGNC:51368]	16	27268205	27290492	lncRNA	-1.365	0.6295	-4.933	1.074e-06	7.927e-05	5.182
MGP	ENSG00000111341	ENSG00000111341	matrix Gla protein [Source:HGNC Symbol;Acc:HGNC:7060]	12	14880864	14885857	protein_coding	-1.367	-0.7265	-5.019	7.049e-07	5.512e-05	5.588
AIF1L	ENSG00000126878	ENSG00000126878	allograft inflammatory factor 1 like [Source:HGNC Symbol;Acc:HGNC:28904]	9	131096476	131123152	protein_coding	-1.371	3.122	-3.907	0.0001052	0.003239	0.8123
ECM1	ENSG00000143369	ENSG00000143369	extracellular matrix protein 1 [Source:HGNC Symbol;Acc:HGNC:3153]	1	150508062	150513789	protein_coding	-1.374	5.833	-2.902	0.003857	0.03824	-2.702
SPRR2D	ENSG00000163216	ENSG00000163216	small proline rich protein 2D [Source:HGNC Symbol;Acc:HGNC:11264]	1	153039732	153041931	protein_coding	-1.376	4.762	-2.967	0.003134	0.03385	-2.418
	ENSG00000286113	ENSG00000286113	long intergenic non-protein coding RNA 1617	8	73879046	73882733	lncRNA	-1.376	1.296	-3.815	0.0001518	0.004251	0.5529
S100A7	ENSG00000143556	ENSG00000143556	S100 calcium binding protein A7 [Source:HGNC Symbol;Acc:HGNC:10497]	1	153457744	153460651	protein_coding	-1.379	1.502	-3.007	0.002756	0.03137	-2.088
LINC01485	ENSG00000254211	ENSG00000254211	long intergenic non-protein coding RNA 1485 [Source:HGNC Symbol;Acc:HGNC:51138]	5	173778527	173809039	lncRNA	-1.38	-0.5258	-4.176	3.446e-05	0.00142	1.955
EDIL3	ENSG00000164176	ENSG00000164176	EGF like repeats and discoidin domains 3 [Source:HGNC Symbol;Acc:HGNC:3173]	5	83940554	84384880	protein_coding	-1.381	1.586	-4.737	2.769e-06	0.0001803	4.271
SLC24A3	ENSG00000185052	ENSG00000185052	solute carrier family 24 member 3 [Source:HGNC Symbol;Acc:HGNC:10977]	20	19212642	19722926	protein_coding	-1.382	0.4729	-4.53	7.255e-06	0.0004098	3.394
DIO2	ENSG00000211448	ENSG00000211448	iodothyronine deiodinase 2 [Source:HGNC Symbol;Acc:HGNC:2884]	14	80197526	80387757	protein_coding	-1.383	2.04	-4.073	5.328e-05	0.001956	1.496
CMTM2	ENSG00000140932	ENSG00000140932	CKLF like MARVEL transmembrane domain containing 2 [Source:HGNC Symbol;Acc:HGNC:19173]	16	66579448	66588275	protein_coding	-1.385	1.07	-3.198	0.001466	0.0208	-1.507
KLHDC8A	ENSG00000162873	ENSG00000162873	kelch domain containing 8A [Source:HGNC Symbol;Acc:HGNC:25573]	1	205336061	205357090	protein_coding	-1.385	2.424	-4.324	1.818e-05	0.0008583	2.477
IL22RA2	ENSG00000164485	ENSG00000164485	interleukin 22 receptor subunit alpha 2 [Source:HGNC Symbol;Acc:HGNC:14901]	6	137143820	137173648	protein_coding	-1.386	-1.439	-4.216	2.915e-05	0.001258	2.116
AL606834.2	ENSG00000270062	ENSG00000270062	novel transcript, sense intronic to NIN	14	50723777	50724272	lncRNA	-1.386	0.01662	-5.102	4.634e-07	3.932e-05	5.979
LRP1B	ENSG00000168702	ENSG00000168702	LDL receptor related protein 1B [Source:HGNC Symbol;Acc:HGNC:6693]	2	140231423	142131016	protein_coding	-1.389	0.191	-4.596	5.346e-06	0.0003123	3.682
CNFN	ENSG00000105427	ENSG00000105427	cornifelin [Source:HGNC Symbol;Acc:HGNC:30183]	19	42387019	42390297	protein_coding	-1.39	3.511	-3.398	0.0007289	0.01281	-0.9995
VIL1	ENSG00000127831	ENSG00000127831	villin 1 [Source:HGNC Symbol;Acc:HGNC:12690]	2	218419121	218453295	protein_coding	-1.391	-0.2724	-4.008	6.974e-05	0.002388	1.3
CYBRD1	ENSG00000071967	ENSG00000071967	cytochrome b reductase 1 [Source:HGNC Symbol;Acc:HGNC:20797]	2	171522247	171558129	protein_coding	-1.393	2.916	-5.45	7.645e-08	7.626e-06	7.625
	ENSG00000285872	ENSG00000285872	novel transcript	2	10287800	10302485	lncRNA	-1.394	-0.5926	-4.601	5.238e-06	0.0003088	3.708
AC008267.5	ENSG00000237310	ENSG00000237310	uncharacterized LOC100289098 [Source:NCBI gene (formerly Entrezgene);Acc:100289098]	7	66493607	66495758	lncRNA	-1.395	-0.4306	-5.053	5.932e-07	4.738e-05	5.749
LINC00664	ENSG00000268658	ENSG00000268658	long intergenic non-protein coding RNA 664 [Source:HGNC Symbol;Acc:HGNC:44319]	19	21483374	21503238	lncRNA	-1.397	1.656	-3.261	0.00118	0.01788	-1.334
VWDE	ENSG00000146530	ENSG00000146530	von Willebrand factor D and EGF domains [Source:HGNC Symbol;Acc:HGNC:21897]	7	12330885	12403941	protein_coding	-1.4	0.4299	-4.689	3.469e-06	0.0002163	4.084
	ENSG00000287771	ENSG00000287771	novel transcript	2	102037963	102058190	lncRNA	-1.401	2.207	-3.018	0.00266	0.03073	-2.088
ELN	ENSG00000049540	ENSG00000049540	elastin [Source:HGNC Symbol;Acc:HGNC:3327]	7	74027789	74069907	protein_coding	-1.404	0.09517	-4.04	6.12e-05	0.00218	1.416
KCNJ16	ENSG00000153822	ENSG00000153822	potassium inwardly rectifying channel subfamily J member 16 [Source:HGNC Symbol;Acc:HGNC:6262]	17	70053429	70135608	protein_coding	-1.406	-0.06311	-4.176	3.451e-05	0.00142	1.948
LINC02470	ENSG00000225231	ENSG00000225231	long intergenic non-protein coding RNA 2470 [Source:HGNC Symbol;Acc:HGNC:53409]	12	9936504	9943495	lncRNA	-1.409	-1.614	-4.038	6.153e-05	0.002188	1.426
MTND6P11	ENSG00000226839	ENSG00000226839	MT-ND6 pseudogene 11 [Source:HGNC Symbol;Acc:HGNC:39474]	2	143094233	143094715	processed_pseudogene	-1.414	-1.684	-4.267	2.331e-05	0.001043	2.324
AC023157.2	ENSG00000256843	ENSG00000256843	dpy-30 homolog (C. elegans) (DPY30) pseudogene	12	31748100	31748240	processed_pseudogene	-1.418	-0.5414	-3.851	0.0001318	0.003828	0.7165
LINC01607	ENSG00000272138	ENSG00000272138	long intergenic non-protein coding RNA 1607 [Source:HGNC Symbol;Acc:HGNC:51660]	8	79768110	79802842	lncRNA	-1.425	-0.9087	-5.249	2.195e-07	1.986e-05	6.687
LINC00239	ENSG00000258512	ENSG00000258512	long intergenic non-protein coding RNA 239 [Source:HGNC Symbol;Acc:HGNC:20119]	14	101730437	101732522	lncRNA	-1.43	-0.7374	-4.512	7.86e-06	0.000437	3.331
KLK12	ENSG00000186474	ENSG00000186474	kallikrein related peptidase 12 [Source:HGNC Symbol;Acc:HGNC:6360]	19	51029092	51035230	protein_coding	-1.435	-0.1857	-3.585	0.0003671	0.00796	-0.2254
AC104623.2	ENSG00000279663	ENSG00000279663	TEC	2	16541690	16545695	TEC	-1.436	-0.9011	-4.224	2.806e-05	0.001218	2.148
HEPHL1	ENSG00000181333	ENSG00000181333	hephaestin like 1 [Source:HGNC Symbol;Acc:HGNC:30477]	11	94021354	94114208	protein_coding	-1.444	0.3227	-3.148	0.001735	0.02325	-1.64
AC145207.5	ENSG00000263731	ENSG00000263731	novel transcript	17	81878425	81881106	lncRNA	-1.444	1.769	-5.79	1.189e-08	1.374e-06	9.425
AC005280.2	ENSG00000284930	ENSG00000284930	novel transcript	14	73458850	73466167	lncRNA	-1.451	-0.2904	-3.635	0.0003045	0.006995	-0.05337
SUMO1P1	ENSG00000241721	ENSG00000241721	SUMO1 pseudogene 1 [Source:HGNC Symbol;Acc:HGNC:33148]	20	53875252	53875557	processed_pseudogene	-1.453	0.1927	-3.562	0.0004008	0.008474	-0.311
PLEKHG4B	ENSG00000153404	ENSG00000153404	pleckstrin homology and RhoGEF domain containing G4B [Source:HGNC Symbol;Acc:HGNC:29399]	5	92151	189972	protein_coding	-1.454	0.736	-4.465	9.73e-06	0.0005141	3.115
PCDHB1	ENSG00000171815	ENSG00000171815	protocadherin beta 1 [Source:HGNC Symbol;Acc:HGNC:8680]	5	141051374	141059346	protein_coding	-1.455	1.348	-4.735	2.793e-06	0.0001813	4.27
RNY1	ENSG00000201098	ENSG00000201098	RNA, Ro60-associated Y1 [Source:HGNC Symbol;Acc:HGNC:10242]	7	148987136	148987248	misc_RNA	-1.455	-0.8533	-5.184	3.063e-07	2.723e-05	6.373
HS6ST2	ENSG00000171004	ENSG00000171004	heparan sulfate 6-O-sulfotransferase 2 [Source:HGNC Symbol;Acc:HGNC:19133]	X	132626016	132961395	protein_coding	-1.457	0.4117	-5.017	7.124e-07	5.517e-05	5.57
AC023796.1	ENSG00000255745	ENSG00000255745	novel transcript	12	24704503	24775565	lncRNA	-1.457	-1.851	-5.059	5.773e-07	4.666e-05	5.78
BMX	ENSG00000102010	ENSG00000102010	BMX non-receptor tyrosine kinase [Source:HGNC Symbol;Acc:HGNC:1079]	X	15464246	15556529	protein_coding	-1.458	-0.336	-4.663	3.928e-06	0.0002434	3.976
AC100858.3	ENSG00000255491	ENSG00000255491	uncharacterized LOC105375743 [Source:NCBI gene (formerly Entrezgene);Acc:105375743]	8	124811042	124857516	lncRNA	-1.46	-0.8738	-5.157	3.514e-07	3.057e-05	6.244
MT-TF	ENSG00000210049	ENSG00000210049	mitochondrially encoded tRNA-Phe (UUU/C) [Source:HGNC Symbol;Acc:HGNC:7481]	MT	577	647	Mt_tRNA	-1.464	-1.698	-5.056	5.852e-07	4.71e-05	5.767
AC026310.3	ENSG00000278969	ENSG00000278969	novel transcript	12	24902309	24904681	TEC	-1.465	-1.65	-4.565	6.181e-06	0.000358	3.559
SBSN	ENSG00000189001	ENSG00000189001	suprabasin [Source:HGNC Symbol;Acc:HGNC:24950]	19	35523367	35528351	protein_coding	-1.466	0.7774	-3.262	0.001176	0.01784	-1.298
RN7SKP296	ENSG00000223117	ENSG00000223117	RN7SK pseudogene 296 [Source:HGNC Symbol;Acc:HGNC:46020]	3	190642163	190642503	misc_RNA	-1.473	-0.2232	-4.307	1.96e-05	0.0009109	2.476
DAPL1	ENSG00000163331	ENSG00000163331	death associated protein like 1 [Source:HGNC Symbol;Acc:HGNC:21490]	2	158795317	158862781	protein_coding	-1.476	0.4317	-4.953	9.739e-07	7.295e-05	5.276
	ENSG00000287923	ENSG00000287923	novel transcript	13	105950292	106064069	lncRNA	-1.477	-0.1613	-4.882	1.378e-06	9.878e-05	4.956
AC015819.2	ENSG00000278607	ENSG00000278607	novel transcript	18	75070197	75071091	lncRNA	-1.482	-0.3793	-4.014	6.81e-05	0.002352	1.324
CSRNP3	ENSG00000178662	ENSG00000178662	cysteine and serine rich nuclear protein 3 [Source:HGNC Symbol;Acc:HGNC:30729]	2	165469647	165689407	protein_coding	-1.484	-0.5147	-4.785	2.202e-06	0.0001476	4.519
SCN4B	ENSG00000177098	ENSG00000177098	sodium voltage-gated channel beta subunit 4 [Source:HGNC Symbol;Acc:HGNC:10592]	11	118133377	118152888	protein_coding	-1.487	0.4275	-4.958	9.504e-07	7.145e-05	5.299
DANCR	ENSG00000226950	ENSG00000226950	differentiation antagonizing non-protein coding RNA [Source:HGNC Symbol;Acc:HGNC:28964]	4	52712325	52723623	lncRNA	-1.49	2.358	-5.915	5.849e-09	7.077e-07	10.09
SLC5A1	ENSG00000100170	ENSG00000100170	solute carrier family 5 member 1 [Source:HGNC Symbol;Acc:HGNC:11036]	22	32043261	32113029	protein_coding	-1.495	1.629	-5.567	4.06e-08	4.257e-06	8.262
CASS4	ENSG00000087589	ENSG00000087589	Cas scaffold protein family member 4 [Source:HGNC Symbol;Acc:HGNC:15878]	20	56412112	56460387	protein_coding	-1.498	3.266	-3.698	0.0002389	0.005893	0.04468
LINC02207	ENSG00000258476	ENSG00000258476	long intergenic non-protein coding RNA 2207 [Source:HGNC Symbol;Acc:HGNC:53073]	15	93835490	93878822	lncRNA	-1.5	0.09094	-3.693	0.0002443	0.005946	0.1437
ADIRF	ENSG00000148671	ENSG00000148671	adipogenesis regulatory factor [Source:HGNC Symbol;Acc:HGNC:24043]	10	86968432	86983934	protein_coding	-1.501	4.276	-6.371	3.989e-10	5.626e-08	12.61
CYP2A6	ENSG00000255974	ENSG00000255974	cytochrome P450 family 2 subfamily A member 6 [Source:HGNC Symbol;Acc:HGNC:2610]	19	40843541	40850447	protein_coding	-1.504	2.105	-4.942	1.032e-06	7.642e-05	5.187
RF00019	ENSG00000207132	ENSG00000207132	Y RNA [Source:RFAM;Acc:RF00019]	17	30344503	30344604	misc_RNA	-1.505	-1.794	-4.495	8.514e-06	0.0004642	3.261
PEBP1P3	ENSG00000236278	ENSG00000236278	phosphatidylethanolamine binding protein 1 pseudogene 3 [Source:HGNC Symbol;Acc:HGNC:44345]	1	198679139	198680033	processed_pseudogene	-1.506	-1.363	-4.49	8.697e-06	0.0004717	3.24
NSG1	ENSG00000168824	ENSG00000168824	neuronal vesicle trafficking associated 1 [Source:HGNC Symbol;Acc:HGNC:18790]	4	4348140	4419058	protein_coding	-1.513	-0.623	-5.018	7.09e-07	5.512e-05	5.583
AL118508.4	ENSG00000279447	ENSG00000279447	TEC	20	23071547	23072722	TEC	-1.525	-0.9369	-4.043	6.047e-05	0.002164	1.438
LIPN	ENSG00000204020	ENSG00000204020	lipase family member N [Source:HGNC Symbol;Acc:HGNC:23452]	10	88759982	88779626	protein_coding	-1.527	1.69	-3.231	0.001308	0.0191	-1.423
MME	ENSG00000196549	ENSG00000196549	membrane metalloendopeptidase [Source:HGNC Symbol;Acc:HGNC:7154]	3	155024124	155183704	protein_coding	-1.53	3.625	-3.648	0.0002891	0.006749	-0.1583
PNLIPRP3	ENSG00000203837	ENSG00000203837	pancreatic lipase related protein 3 [Source:HGNC Symbol;Acc:HGNC:23492]	10	116427847	116477957	protein_coding	-1.532	-1.519	-4.247	2.542e-05	0.00112	2.244
ADGRG6	ENSG00000112414	ENSG00000112414	adhesion G protein-coupled receptor G6 [Source:HGNC Symbol;Acc:HGNC:13841]	6	142301854	142446266	protein_coding	-1.539	2.783	-4.879	1.399e-06	9.963e-05	4.88
DGAT2	ENSG00000062282	ENSG00000062282	diacylglycerol O-acyltransferase 2 [Source:HGNC Symbol;Acc:HGNC:16940]	11	75759512	75801535	protein_coding	-1.543	4.353	-3.983	7.727e-05	0.002586	1.017
CLCA2	ENSG00000137975	ENSG00000137975	chloride channel accessory 2 [Source:HGNC Symbol;Acc:HGNC:2016]	1	86424171	86456553	protein_coding	-1.545	2.029	-5	7.75e-07	5.957e-05	5.46
SPRR2C	ENSG00000229035	ENSG00000229035	small proline rich protein 2C (pseudogene) [Source:HGNC Symbol;Acc:HGNC:11263]	1	153140491	153140709	unprocessed_pseudogene	-1.547	-0.793	-3.937	9.334e-05	0.002954	1.037
CRISP3	ENSG00000096006	ENSG00000096006	cysteine rich secretory protein 3 [Source:HGNC Symbol;Acc:HGNC:16904]	6	49727376	49744437	protein_coding	-1.548	1.251	-2.896	0.003925	0.03859	-2.389
CD207	ENSG00000116031	ENSG00000116031	CD207 molecule [Source:HGNC Symbol;Acc:HGNC:17935]	2	70830211	70835816	protein_coding	-1.549	0.02839	-4.835	1.734e-06	0.0001198	4.739
DMBT1	ENSG00000187908	ENSG00000187908	deleted in malignant brain tumors 1 [Source:HGNC Symbol;Acc:HGNC:2926]	10	122560665	122643736	protein_coding	-1.553	1.363	-5.167	3.334e-07	2.938e-05	6.274
SELP	ENSG00000174175	ENSG00000174175	selectin P [Source:HGNC Symbol;Acc:HGNC:10721]	1	169588849	169630193	protein_coding	-1.565	0.9869	-4.92	1.149e-06	8.329e-05	5.114
S100A12	ENSG00000163221	ENSG00000163221	S100 calcium binding protein A12 [Source:HGNC Symbol;Acc:HGNC:10489]	1	153373711	153375621	protein_coding	-1.566	2.576	-3.29	0.001068	0.01667	-1.279
	ENSG00000287317	ENSG00000287317	novel transcript	7	64651655	64655836	lncRNA	-1.569	-1.767	-4.636	4.457e-06	0.0002704	3.865
CD1E	ENSG00000158488	ENSG00000158488	CD1e molecule [Source:HGNC Symbol;Acc:HGNC:1638]	1	158353696	158357553	protein_coding	-1.57	-1.424	-5.185	3.039e-07	2.713e-05	6.382
IL36RN	ENSG00000136695	ENSG00000136695	interleukin 36 receptor antagonist [Source:HGNC Symbol;Acc:HGNC:15561]	2	113058638	113065382	protein_coding	-1.575	0.8302	-3.411	0.0006953	0.01247	-0.8223
CA4	ENSG00000167434	ENSG00000167434	carbonic anhydrase 4 [Source:HGNC Symbol;Acc:HGNC:1375]	17	60149942	60170899	protein_coding	-1.599	0.01606	-3.929	9.611e-05	0.003019	1.002
CDH2	ENSG00000170558	ENSG00000170558	cadherin 2 [Source:HGNC Symbol;Acc:HGNC:1759]	18	27932879	28177946	protein_coding	-1.599	-1.179	-4.896	1.288e-06	9.274e-05	5.025
AC092171.4	ENSG00000272953	ENSG00000272953	novel transcript	7	5425770	5426401	lncRNA	-1.6	-0.1145	-5.366	1.188e-07	1.14e-05	7.263
FOLR1	ENSG00000110195	ENSG00000110195	folate receptor alpha [Source:HGNC Symbol;Acc:HGNC:3791]	11	72189558	72196323	protein_coding	-1.607	0.3747	-5.502	5.771e-08	5.93e-06	7.942
CATIP-AS1	ENSG00000225062	ENSG00000225062	CATIP antisense RNA 1 [Source:HGNC Symbol;Acc:HGNC:41080]	2	218366665	218367835	lncRNA	-1.608	0.488	-4.251	2.505e-05	0.001111	2.24
AF111167.1	ENSG00000258820	ENSG00000258820	novel transcript, antisense to a novel orphan protein	14	75259411	75271950	lncRNA	-1.616	2.337	-4.474	9.335e-06	0.0004997	3.112
IL1R2	ENSG00000115590	ENSG00000115590	interleukin 1 receptor type 2 [Source:HGNC Symbol;Acc:HGNC:5994]	2	101991960	102028544	protein_coding	-1.659	4.631	-3.714	0.000225	0.005673	0.01166
A2ML1	ENSG00000166535	ENSG00000166535	alpha-2-macroglobulin like 1 [Source:HGNC Symbol;Acc:HGNC:23336]	12	8822621	8887001	protein_coding	-1.677	5.043	-4.24	2.625e-05	0.001149	1.992
PGLYRP1	ENSG00000008438	ENSG00000008438	peptidoglycan recognition protein 1 [Source:HGNC Symbol;Acc:HGNC:8904]	19	46019153	46023053	protein_coding	-1.691	-1.335	-4.597	5.336e-06	0.0003123	3.696
TMEM253	ENSG00000232070	ENSG00000232070	transmembrane protein 253 [Source:HGNC Symbol;Acc:HGNC:32545]	14	21098811	21103724	protein_coding	-1.734	-0.4105	-5.619	3.064e-08	3.315e-06	8.545
AL513548.3	ENSG00000275846	ENSG00000275846	novel transcript	6	26602733	26606661	lncRNA	-1.767	-1.29	-5.657	2.488e-08	2.75e-06	8.743
HBB	ENSG00000244734	ENSG00000244734	hemoglobin subunit beta [Source:HGNC Symbol;Acc:HGNC:4827]	11	5225464	5229395	protein_coding	-1.798	-0.0637	-3.332	0.000921	0.01494	-1.061
AC092941.2	ENSG00000236412	ENSG00000236412	novel transcript	3	188001700	188003406	lncRNA	-1.861	-1.277	-5.532	4.912e-08	5.073e-06	8.101
AP001922.3	ENSG00000254826	ENSG00000254826	novel transcript	11	75775904	75776929	lncRNA	-1.866	0.3368	-4.446	1.059e-05	0.0005523	3.046
CNTN1	ENSG00000018236	ENSG00000018236	contactin 1 [Source:HGNC Symbol;Acc:HGNC:2171]	12	40692439	41072415	protein_coding	-1.869	-1.484	-6.22	9.875e-10	1.337e-07	11.8
SPINK7	ENSG00000145879	ENSG00000145879	serine peptidase inhibitor Kazal type 7 [Source:HGNC Symbol;Acc:HGNC:24643]	5	148312419	148315922	protein_coding	-1.873	0.6076	-4.209	3.004e-05	0.001287	2.073
TMPRSS11B	ENSG00000185873	ENSG00000185873	transmembrane serine protease 11B [Source:HGNC Symbol;Acc:HGNC:25398]	4	68226653	68245694	protein_coding	-1.878	3.272	-3.124	0.00188	0.02459	-1.815
CALML3	ENSG00000178363	ENSG00000178363	calmodulin like 3 [Source:HGNC Symbol;Acc:HGNC:1452]	10	5524961	5526771	protein_coding	-2.013	1.259	-5.922	5.634e-09	6.94e-07	10.14
ADGRE3	ENSG00000131355	ENSG00000131355	adhesion G protein-coupled receptor E3 [Source:HGNC Symbol;Acc:HGNC:23647]	19	14619117	14690027	protein_coding	-2.047	2.26	-4.492	8.604e-06	0.0004679	3.203
SCGB3A1	ENSG00000161055	ENSG00000161055	secretoglobin family 3A member 1 [Source:HGNC Symbol;Acc:HGNC:18384]	5	180590105	180591499	protein_coding	-2.111	0.8612	-5.999	3.61e-09	4.529e-07	10.57
PHOSPHO1	ENSG00000173868	ENSG00000173868	phosphoethanolamine/phosphocholine phosphatase 1 [Source:HGNC Symbol;Acc:HGNC:16815]	17	49223366	49230787	protein_coding	-2.168	1.085	-5.001	7.698e-07	5.94e-05	5.494
CRNN	ENSG00000143536	ENSG00000143536	cornulin [Source:HGNC Symbol;Acc:HGNC:1230]	1	152409243	152414263	protein_coding	-2.185	4.202	-3.441	0.0006246	0.01147	-0.858
MAL	ENSG00000172005	ENSG00000172005	mal, T cell differentiation protein [Source:HGNC Symbol;Acc:HGNC:6817]	2	95025677	95053992	protein_coding	-2.427	4.455	-4.562	6.27e-06	0.0003615	3.418

## Sheet: Covid19 HIGH vs NONE
Symbol	ENSEMBL	Gene stable ID	Gene description	Chr	Start	End	Gene type	logFC	AveExpr	t	P.Value	adj.P.Val	B
S	ENSSASG00005000002		SARS-CoV-2 protein S				SARS.CoV-2	18.62	0.6997	53.08	5.521e-210	1.743e-206	467
S	ENSSASG00005000004		SARS-CoV-2 protein S				SARS.CoV-2	18	-0.0766	54	3.248e-213	1.794e-209	474.2
S	ENSSASG00005000005		SARS-CoV-2 protein S				SARS.CoV-2	17.72	-0.3408	54.54	4.03e-215	4.453e-211	478.4
M	ENSSASG00005000007		SARS-CoV-2 membrane glycoprotein				SARS.CoV-2	16.03	-1.208	54.49	6.067e-215	4.469e-211	477.5
ORF3a	ENSSASG00005000006		SARS-CoV-2 ORF3a				SARS.CoV-2	15.92	-1.218	53.79	1.724e-212	7.618e-209	472
ORF10	ENSSASG00005000013		SARS-CoV-2 ORF10				SARS.CoV-2	15.25	-1.38	55.49	2.148e-218	4.746e-214	484.9
ORF8	ENSSASG00005000008		SARS-CoV-2 ORF8				SARS.CoV-2	14.37	-1.588	52.87	2.955e-209	8.162e-206	464
ORF7a	ENSSASG00005000009		SARS-CoV-2 ORF7a				SARS.CoV-2	14.27	-1.632	53.1	4.602e-210	1.695e-206	465.8
E	ENSSASG00005000010		SARS-CoV-2 envelope protein				SARS.CoV-2	13.94	-1.674	52.28	3.743e-207	9.191e-204	459.1
ORF6	ENSSASG00005000011		SARS-CoV-2 ORF6				SARS.CoV-2	11.69	-2.014	46.51	1.026e-185	2.268e-182	410.1
CXCL11	ENSG00000169248	ENSG00000169248	C-X-C motif chemokine ligand 11 [Source:HGNC Symbol;Acc:HGNC:10638]	4	76033682	76041415	protein_coding	6.646	-0.8144	21.82	4.525e-75	9.091e-72	159.6
CXCL10	ENSG00000169245	ENSG00000169245	C-X-C motif chemokine ligand 10 [Source:HGNC Symbol;Acc:HGNC:10637]	4	76021118	76023497	protein_coding	6.596	0.9415	20.6	4.447e-69	7.559e-66	146.2
CCL8	ENSG00000108700	ENSG00000108700	C-C motif chemokine ligand 8 [Source:HGNC Symbol;Acc:HGNC:10635]	17	34319435	34321402	protein_coding	5.551	-2.296	17.1	3.507e-52	2.981e-49	107.4
SIGLEC1	ENSG00000088827	ENSG00000088827	sialic acid binding Ig like lectin 1 [Source:HGNC Symbol;Acc:HGNC:11127]	20	3686970	3712600	protein_coding	5.249	0.5764	15.22	2.093e-43	1.322e-40	87.76
IFIT1	ENSG00000185745	ENSG00000185745	interferon induced protein with tetratricopeptide repeats 1 [Source:HGNC Symbol;Acc:HGNC:5407]	10	89392546	89406487	protein_coding	5.089	4.975	20.9	1.443e-70	2.658e-67	149.9
ISG15	ENSG00000187608	ENSG00000187608	ISG15 ubiquitin like modifier [Source:HGNC Symbol;Acc:HGNC:4053]	1	1001138	1014540	protein_coding	4.914	4.624	17.88	6.745e-56	7.098e-53	116.4
IFI44L	ENSG00000137959	ENSG00000137959	interferon induced protein 44 like [Source:HGNC Symbol;Acc:HGNC:17817]	1	78619902	78646145	protein_coding	4.888	4.922	18.53	5.413e-59	6.296e-56	123.5
OTOF	ENSG00000115155	ENSG00000115155	otoferlin [Source:HGNC Symbol;Acc:HGNC:8515]	2	26457203	26558756	protein_coding	4.66	-0.9415	12.83	7.108e-33	2.909e-30	63.79
CCL2	ENSG00000108691	ENSG00000108691	C-C motif chemokine ligand 2 [Source:HGNC Symbol;Acc:HGNC:10618]	17	34255218	34257203	protein_coding	4.538	0.3694	12.4	4.546e-31	1.647e-28	59.74
NRIR	ENSG00000225964	ENSG00000225964	negative regulator of interferon response [Source:HGNC Symbol;Acc:HGNC:51269]	2	6819463	6840464	lncRNA	4.448	0.488	15.68	1.623e-45	1.121e-42	92.51
IFIT2	ENSG00000119922	ENSG00000119922	interferon induced protein with tetratricopeptide repeats 2 [Source:HGNC Symbol;Acc:HGNC:5409]	10	89283694	89309271	protein_coding	4.427	6.414	17.35	2.339e-53	2.067e-50	110.6
AC005515.1	ENSG00000226025	ENSG00000226025	galectin 14 pseudogene [Source:NCBI gene (formerly Entrezgene);Acc:400696]	19	39679374	39686373	transcribed_unprocessed_pseudogene	4.399	-2.217	13.86	2.555e-37	1.377e-34	73.74
IFIT3	ENSG00000119917	ENSG00000119917	interferon induced protein with tetratricopeptide repeats 3 [Source:HGNC Symbol;Acc:HGNC:5411]	10	89327307	89377473	protein_coding	4.331	6.034	17.92	4.663e-56	5.152e-53	116.8
IFI6	ENSG00000126709	ENSG00000126709	interferon alpha inducible protein 6 [Source:HGNC Symbol;Acc:HGNC:4054]	1	27666064	27672212	protein_coding	4.32	5.039	18.81	2.359e-60	3.066e-57	126.6
OASL	ENSG00000135114	ENSG00000135114	2'-5'-oligoadenylate synthetase like [Source:HGNC Symbol;Acc:HGNC:8090]	12	121017763	121039242	protein_coding	4.317	3.721	16.01	4.814e-47	3.432e-44	96.15
RSAD2	ENSG00000134321	ENSG00000134321	radical S-adenosyl methionine domain containing 2 [Source:HGNC Symbol;Acc:HGNC:30908]	2	6865557	6898239	protein_coding	4.289	5.874	17.63	1.08e-54	1.037e-51	113.7
ZBP1	ENSG00000124256	ENSG00000124256	Z-DNA binding protein 1 [Source:HGNC Symbol;Acc:HGNC:16176]	20	57603846	57620576	protein_coding	4.113	2.372	12.11	7.69e-30	2.615e-27	56.97
PLVAP	ENSG00000130300	ENSG00000130300	plasmalemma vesicle associated protein [Source:HGNC Symbol;Acc:HGNC:13635]	19	17351450	17377342	protein_coding	4.01	-1.276	13.3	7.587e-35	3.567e-32	68.2
CMPK2	ENSG00000134326	ENSG00000134326	cytidine/uridine monophosphate kinase 2 [Source:HGNC Symbol;Acc:HGNC:27015]	2	6840570	6866635	protein_coding	4.007	4.345	19.77	5.286e-65	8.344e-62	137.1
HERC5	ENSG00000138646	ENSG00000138646	HECT and RLD domain containing E3 ubiquitin protein ligase 5 [Source:HGNC Symbol;Acc:HGNC:24368]	4	88457119	88506163	protein_coding	3.876	3.796	14.91	5.554e-42	3.317e-39	84.61
CCDC194	ENSG00000269720	ENSG00000269720	coiled-coil domain containing 194 [Source:HGNC Symbol;Acc:HGNC:53438]	19	17390509	17394158	protein_coding	3.849	-1.49	11.64	6.386e-28	1.882e-25	52.55
FBXO39	ENSG00000177294	ENSG00000177294	F-box protein 39 [Source:HGNC Symbol;Acc:HGNC:28565]	17	6776215	6797101	protein_coding	3.777	0.08739	11.8	1.362e-28	4.3e-26	54.11
CXCL9	ENSG00000138755	ENSG00000138755	C-X-C motif chemokine ligand 9 [Source:HGNC Symbol;Acc:HGNC:7098]	4	76001275	76007509	protein_coding	3.774	0.9563	10.59	7.925e-24	1.946e-21	43.34
USP18	ENSG00000184979	ENSG00000184979	ubiquitin specific peptidase 18 [Source:HGNC Symbol;Acc:HGNC:12616]	22	18150170	18177397	protein_coding	3.758	2.897	16.57	1.199e-49	9.139e-47	102
LINC02068	ENSG00000223387	ENSG00000223387	long intergenic non-protein coding RNA 2068 [Source:HGNC Symbol;Acc:HGNC:52914]	3	172560888	172595607	lncRNA	3.754	-0.9066	12.35	7.929e-31	2.826e-28	59.13
OAS3	ENSG00000111331	ENSG00000111331	2'-5'-oligoadenylate synthetase 3 [Source:HGNC Symbol;Acc:HGNC:8088]	12	112938051	112976460	protein_coding	3.733	6.561	18.71	7.047e-60	8.652e-57	125.5
ACOD1	ENSG00000102794	ENSG00000102794	aconitate decarboxylase 1 [Source:HGNC Symbol;Acc:HGNC:33904]	13	76948511	76958638	protein_coding	3.631	-1.97	8.906	9.293e-18	1.568e-15	29.65
NEXN	ENSG00000162614	ENSG00000162614	nexilin F-actin binding protein [Source:HGNC Symbol;Acc:HGNC:29557]	1	77888513	77943895	protein_coding	3.607	-1.05	12.27	1.585e-30	5.561e-28	58.44
XAF1	ENSG00000132530	ENSG00000132530	XIAP associated factor 1 [Source:HGNC Symbol;Acc:HGNC:30932]	17	6755447	6775647	protein_coding	3.581	5.838	17.81	1.494e-55	1.501e-52	115.6
OAS2	ENSG00000111335	ENSG00000111335	2'-5'-oligoadenylate synthetase 2 [Source:HGNC Symbol;Acc:HGNC:8087]	12	112978395	113011723	protein_coding	3.58	6.332	19.25	1.759e-62	2.592e-59	131.4
EPSTI1	ENSG00000133106	ENSG00000133106	epithelial stromal interaction 1 [Source:HGNC Symbol;Acc:HGNC:16465]	13	42886388	42992271	protein_coding	3.522	4.703	15.08	9.51e-43	5.838e-40	86.37
RUFY4	ENSG00000188282	ENSG00000188282	RUN and FYVE domain containing 4 [Source:HGNC Symbol;Acc:HGNC:24804]	2	218034960	218090581	protein_coding	3.473	0.219	11.49	2.424e-27	6.782e-25	51.28
IDO1	ENSG00000131203	ENSG00000131203	indoleamine 2,3-dioxygenase 1 [Source:HGNC Symbol;Acc:HGNC:6059]	8	39902275	39928790	protein_coding	3.407	3.535	11.89	6.231e-29	1.996e-26	54.91
IL4I1	ENSG00000104951	ENSG00000104951	interleukin 4 induced 1 [Source:HGNC Symbol;Acc:HGNC:19094]	19	49889654	49929539	protein_coding	3.404	0.3464	10.15	3.564e-22	7.956e-20	39.6
AC068989.1	ENSG00000287188	ENSG00000287188	novel transcript, antisense to ANXA10	4	168170097	168194861	lncRNA	3.372	-0.4973	11.76	2.112e-28	6.481e-26	53.65
IFI44	ENSG00000137965	ENSG00000137965	interferon induced protein 44 [Source:HGNC Symbol;Acc:HGNC:16938]	1	78649796	78664078	protein_coding	3.346	5.151	16.84	6.094e-51	4.988e-48	105.1
AC104837.2	ENSG00000238015	ENSG00000238015	ribosomal protein L23 (RPL23) pseudogene	1	78666272	78666695	processed_pseudogene	3.309	-1.768	10.7	3.102e-24	7.791e-22	44.22
IFITM1	ENSG00000185885	ENSG00000185885	interferon induced transmembrane protein 1 [Source:HGNC Symbol;Acc:HGNC:5412]	11	310041	315272	protein_coding	3.302	3.993	12.81	8.939e-33	3.592e-30	63.64
BATF2	ENSG00000168062	ENSG00000168062	basic leucine zipper ATF-like transcription factor 2 [Source:HGNC Symbol;Acc:HGNC:25163]	11	64987945	64997018	protein_coding	3.287	2.366	12.8	9.483e-33	3.742e-30	63.58
LAG3	ENSG00000089692	ENSG00000089692	lymphocyte activating 3 [Source:HGNC Symbol;Acc:HGNC:6476]	12	6772512	6778455	protein_coding	3.24	0.7285	10.75	1.919e-24	4.932e-22	44.73
AL512306.2	ENSG00000240219	ENSG00000240219	novel transcript	1	204626775	204629712	lncRNA	3.214	0.05742	10.44	3.069e-23	7.371e-21	42
HERC6	ENSG00000138642	ENSG00000138642	HECT and RLD domain containing E3 ubiquitin protein ligase family member 6 [Source:HGNC Symbol;Acc:HGNC:26072]	4	88378739	88443097	protein_coding	3.194	5.309	16.68	3.64e-50	2.873e-47	103.3
CXCR2P1	ENSG00000229754	ENSG00000229754	C-X-C motif chemokine receptor 2 pseudogene 1 [Source:HGNC Symbol;Acc:HGNC:6028]	2	218059155	218065729	transcribed_unprocessed_pseudogene	3.147	-2.301	9.65	2.358e-20	4.736e-18	35.48
CD300E	ENSG00000186407	ENSG00000186407	CD300e molecule [Source:HGNC Symbol;Acc:HGNC:28874]	17	74609885	74623738	protein_coding	3.146	0.8822	7.554	1.961e-13	2.269e-11	19.91
DDX58	ENSG00000107201	ENSG00000107201	DExD/H-box helicase 58 [Source:HGNC Symbol;Acc:HGNC:19102]	9	32455302	32526208	protein_coding	3.134	5.717	17.5	4.374e-54	4.027e-51	112.2
TFEC	ENSG00000105967	ENSG00000105967	transcription factor EC [Source:HGNC Symbol;Acc:HGNC:11754]	7	115935148	116159896	protein_coding	3.119	1.642	9.239	6.693e-19	1.212e-16	32.2
MX1	ENSG00000157601	ENSG00000157601	MX dynamin like GTPase 1 [Source:HGNC Symbol;Acc:HGNC:7532]	21	41420020	41470071	protein_coding	3.115	7.706	18.99	3.142e-61	4.34e-58	128.6
CD80	ENSG00000121594	ENSG00000121594	CD80 molecule [Source:HGNC Symbol;Acc:HGNC:1700]	3	119524293	119559614	protein_coding	3.106	-0.8917	8.464	2.757e-16	4.09e-14	26.35
GZMB	ENSG00000100453	ENSG00000100453	granzyme B [Source:HGNC Symbol;Acc:HGNC:4709]	14	24630954	24634267	protein_coding	3.085	0.2809	8.529	1.678e-16	2.54e-14	26.82
BST2	ENSG00000130303	ENSG00000130303	bone marrow stromal cell antigen 2 [Source:HGNC Symbol;Acc:HGNC:1119]	19	17402939	17405630	protein_coding	3.061	4.074	13.81	4.431e-37	2.331e-34	73.44
KLHDC7B	ENSG00000130487	ENSG00000130487	kelch domain containing 7B [Source:HGNC Symbol;Acc:HGNC:25145]	22	50545899	50551023	protein_coding	3.017	2.632	10.23	1.832e-22	4.275e-20	40.24
RTP4	ENSG00000136514	ENSG00000136514	receptor transporter protein 4 [Source:HGNC Symbol;Acc:HGNC:23992]	3	187368385	187372076	protein_coding	2.985	2.853	13.06	7.676e-34	3.326e-31	66.06
FRMD3	ENSG00000172159	ENSG00000172159	FERM domain containing 3 [Source:HGNC Symbol;Acc:HGNC:24125]	9	83242990	83538546	protein_coding	2.98	1.842	11.68	4.164e-28	1.243e-25	53.03
DDX60	ENSG00000137628	ENSG00000137628	DExD/H-box helicase 60 [Source:HGNC Symbol;Acc:HGNC:25942]	4	168216291	168318883	protein_coding	2.979	5.808	16.42	5.594e-49	4.12e-46	100.6
GRIP2	ENSG00000144596	ENSG00000144596	glutamate receptor interacting protein 2 [Source:HGNC Symbol;Acc:HGNC:23841]	3	14489107	14556075	protein_coding	2.946	-0.7855	9.236	6.868e-19	1.234e-16	32.2
AC007991.2	ENSG00000253838	ENSG00000253838	novel transcript	8	39914229	39915721	lncRNA	2.944	-1.747	8.589	1.067e-16	1.649e-14	27.28
ETV7	ENSG00000010030	ENSG00000010030	ETS variant transcription factor 7 [Source:HGNC Symbol;Acc:HGNC:18160]	6	36354091	36387800	protein_coding	2.929	2.384	11.16	5.001e-26	1.364e-23	48.32
AL512306.3	ENSG00000240710	ENSG00000240710	novel transcript	1	204603035	204616565	lncRNA	2.893	-0.5413	8.681	5.314e-17	8.27e-15	27.95
PRF1	ENSG00000180644	ENSG00000180644	perforin 1 [Source:HGNC Symbol;Acc:HGNC:9360]	10	70597348	70602759	protein_coding	2.884	0.5187	8.347	6.615e-16	9.554e-14	25.48
MMP13	ENSG00000137745	ENSG00000137745	matrix metallopeptidase 13 [Source:HGNC Symbol;Acc:HGNC:7159]	11	102942995	102955732	protein_coding	2.883	0.4993	8.48	2.445e-16	3.676e-14	26.45
IFITM3	ENSG00000142089	ENSG00000142089	interferon induced transmembrane protein 3 [Source:HGNC Symbol;Acc:HGNC:5414]	11	319676	329475	protein_coding	2.877	6.282	13.98	7.881e-38	4.354e-35	75.15
GBP4	ENSG00000162654	ENSG00000162654	guanylate binding protein 4 [Source:HGNC Symbol;Acc:HGNC:20480]	1	89181144	89198942	protein_coding	2.85	5.097	14.23	5.941e-39	3.366e-36	77.71
SERPING1	ENSG00000149131	ENSG00000149131	serpin family G member 1 [Source:HGNC Symbol;Acc:HGNC:1228]	11	57597387	57619171	protein_coding	2.843	3.394	9.56	4.941e-20	9.837e-18	34.72
OAS1	ENSG00000089127	ENSG00000089127	2'-5'-oligoadenylate synthetase 1 [Source:HGNC Symbol;Acc:HGNC:8086]	12	112905856	112933219	protein_coding	2.803	6.195	14.78	2.156e-41	1.254e-38	83.28
IFI35	ENSG00000068079	ENSG00000068079	interferon induced protein 35 [Source:HGNC Symbol;Acc:HGNC:5399]	17	43006740	43014456	protein_coding	2.798	3.852	13.26	1.108e-34	5.102e-32	67.98
UBQLNL	ENSG00000175518	ENSG00000175518	ubiquilin like [Source:HGNC Symbol;Acc:HGNC:28294]	11	5514393	5518431	protein_coding	2.782	-0.6843	9.355	2.632e-19	4.971e-17	33.13
RMI2	ENSG00000175643	ENSG00000175643	RecQ mediated genome instability 2 [Source:HGNC Symbol;Acc:HGNC:28349]	16	11249619	11381662	protein_coding	2.768	0.3272	9.666	2.073e-20	4.225e-18	35.62
IFIH1	ENSG00000115267	ENSG00000115267	interferon induced with helicase C domain 1 [Source:HGNC Symbol;Acc:HGNC:18873]	2	162267074	162318684	protein_coding	2.767	5.847	15.44	2.152e-44	1.399e-41	90.13
AF127936.2	ENSG00000232884	ENSG00000232884	novel transcript	21	14676698	14763090	lncRNA	2.765	-1.912	8.467	2.685e-16	4.009e-14	26.38
SAMD9L	ENSG00000177409	ENSG00000177409	sterile alpha motif domain containing 9 like [Source:HGNC Symbol;Acc:HGNC:1349]	7	93130056	93148385	protein_coding	2.755	6.283	13.37	3.773e-35	1.812e-32	69.04
LILRB1	ENSG00000104972	ENSG00000104972	leukocyte immunoglobulin like receptor B1 [Source:HGNC Symbol;Acc:HGNC:6605]	19	54617158	54637528	protein_coding	2.729	1.147	7.499	2.874e-13	3.224e-11	19.53
HRASLS2	ENSG00000133328	ENSG00000133328	phospholipase A and acyltransferase 2 [Source:HGNC Symbol;Acc:HGNC:17824]	11	63552770	63563379	protein_coding	2.728	2.55	9.965	1.718e-21	3.723e-19	38.04
C4B	ENSG00000224389	ENSG00000224389	complement C4B (Chido blood group) [Source:HGNC Symbol;Acc:HGNC:1324]	6	32014795	32035418	protein_coding	2.725	0.2071	8.773	2.607e-17	4.236e-15	28.64
LAMP3	ENSG00000078081	ENSG00000078081	lysosomal associated membrane protein 3 [Source:HGNC Symbol;Acc:HGNC:14582]	3	183122215	183163839	protein_coding	2.719	4.039	12.7	2.727e-32	1.022e-29	62.54
FAP	ENSG00000078098	ENSG00000078098	fibroblast activation protein alpha [Source:HGNC Symbol;Acc:HGNC:3590]	2	162170684	162245151	protein_coding	2.704	-0.1237	7.432	4.543e-13	5.019e-11	19.12
AC124319.4	ENSG00000280248	ENSG00000280248	TEC	17	80339898	80342058	TEC	2.696	0.6291	8.541	1.534e-16	2.354e-14	26.9
BISPR	ENSG00000282851	ENSG00000282851	BST2 interferon stimulated positive regulator [Source:HGNC Symbol;Acc:HGNC:51290]	19	17405686	17419324	lncRNA	2.69	1.754	9.892	3.153e-21	6.574e-19	37.46
LINC01285	ENSG00000203650	ENSG00000203650	long intergenic non-protein coding RNA 1285 [Source:HGNC Symbol;Acc:HGNC:50344]	X	118839539	118919669	lncRNA	2.683	-1.841	8.263	1.227e-15	1.749e-13	24.9
CXCL13	ENSG00000156234	ENSG00000156234	C-X-C motif chemokine ligand 13 [Source:HGNC Symbol;Acc:HGNC:10639]	4	77511753	77611834	protein_coding	2.682	-2.035	7.638	1.092e-13	1.312e-11	20.54
IRF7	ENSG00000185507	ENSG00000185507	interferon regulatory factor 7 [Source:HGNC Symbol;Acc:HGNC:6122]	11	612553	615983	protein_coding	2.67	4.916	10.21	2.172e-22	4.949e-20	40.03
IFI27	ENSG00000165949	ENSG00000165949	interferon alpha inducible protein 27 [Source:HGNC Symbol;Acc:HGNC:5397]	14	94104836	94116698	protein_coding	2.668	6.136	12.98	1.667e-33	7.084e-31	65.29
AC124319.1	ENSG00000262979	ENSG00000262979	novel transcript	17	80315651	80316633	lncRNA	2.664	-0.02472	8.377	5.269e-16	7.66e-14	25.71
MX2	ENSG00000183486	ENSG00000183486	MX dynamin like GTPase 2 [Source:HGNC Symbol;Acc:HGNC:7533]	21	41361999	41409393	protein_coding	2.651	7.347	11.58	1.035e-27	2.971e-25	52.06
EXOC3L1	ENSG00000179044	ENSG00000179044	exocyst complex component 3 like 1 [Source:HGNC Symbol;Acc:HGNC:27540]	16	67184379	67190185	protein_coding	2.628	-1.819	8.048	5.96e-15	8.08e-13	23.36
PARP12	ENSG00000059378	ENSG00000059378	poly(ADP-ribose) polymerase family member 12 [Source:HGNC Symbol;Acc:HGNC:21919]	7	140023749	140062951	protein_coding	2.625	5.089	15.55	6.729e-45	4.506e-42	91.27
LINC01208	ENSG00000223715	ENSG00000223715	long intergenic non-protein coding RNA 1208 [Source:HGNC Symbol;Acc:HGNC:49639]	3	176415439	176867838	lncRNA	2.619	-1.23	8.7	4.578e-17	7.226e-15	28.1
FPR3	ENSG00000187474	ENSG00000187474	formyl peptide receptor 3 [Source:HGNC Symbol;Acc:HGNC:3828]	19	51795157	51826190	protein_coding	2.612	1.141	7.675	8.449e-14	1.02e-11	20.73
USP30-AS1	ENSG00000256262	ENSG00000256262	USP30 antisense RNA 1 [Source:HGNC Symbol;Acc:HGNC:40909]	12	109052350	109053952	lncRNA	2.591	-0.5662	8.939	7.189e-18	1.241e-15	29.9
C19orf66	ENSG00000130813	ENSG00000130813	shiftless antiviral inhibitor of ribosomal frameshifting [Source:HGNC Symbol;Acc:HGNC:25649]	19	10086122	10093252	protein_coding	2.588	3.849	12.84	6.805e-33	2.838e-30	63.91
DHX58	ENSG00000108771	ENSG00000108771	DExH-box helicase 58 [Source:HGNC Symbol;Acc:HGNC:29517]	17	42101404	42112714	protein_coding	2.577	3.77	12.72	2.221e-32	8.46e-30	62.75
BCL2L14	ENSG00000121380	ENSG00000121380	BCL2 like 14 [Source:HGNC Symbol;Acc:HGNC:16657]	12	12049844	12211084	protein_coding	2.576	2.24	10.22	2.028e-22	4.668e-20	40.15
GBP1	ENSG00000117228	ENSG00000117228	guanylate binding protein 1 [Source:HGNC Symbol;Acc:HGNC:4182]	1	89051882	89065360	protein_coding	2.565	6.597	11.02	1.777e-25	4.79e-23	46.99
CCR5	ENSG00000160791	ENSG00000160791	C-C motif chemokine receptor 5 [Source:HGNC Symbol;Acc:HGNC:1606]	3	46370854	46376206	protein_coding	2.561	1.402	7.976	9.981e-15	1.329e-12	22.81
IL27	ENSG00000197272	ENSG00000197272	interleukin 27 [Source:HGNC Symbol;Acc:HGNC:19157]	16	28499362	28512051	protein_coding	2.55	-1.571	7.272	1.341e-12	1.392e-10	18.1
GBP1P1	ENSG00000225492	ENSG00000225492	guanylate binding protein 1 pseudogene 1 [Source:HGNC Symbol;Acc:HGNC:39561]	1	89407679	89426243	transcribed_unprocessed_pseudogene	2.543	2.392	9.665	2.084e-20	4.225e-18	35.6
AC009948.1	ENSG00000223960	ENSG00000223960	cholesterol induced regulator of metabolism RNA [Source:HGNC Symbol;Acc:HGNC:54059]	2	178413635	178440243	lncRNA	2.526	2.369	9.389	2.004e-19	3.851e-17	33.37
AC068299.1	ENSG00000280270	ENSG00000280270	TEC	3	187383101	187384849	TEC	2.518	-2.245	7.844	2.562e-14	3.311e-12	21.95
AC008079.2	ENSG00000280007	ENSG00000280007	novel transcript, antisense to TUBA8	22	18110759	18131154	lncRNA	2.504	-0.01176	8.178	2.3e-15	3.177e-13	24.27
PARP14	ENSG00000173193	ENSG00000173193	poly(ADP-ribose) polymerase family member 14 [Source:HGNC Symbol;Acc:HGNC:29232]	3	122680839	122730840	protein_coding	2.495	8.216	13.71	1.176e-36	5.907e-34	72.45
AC104389.4	ENSG00000239920	ENSG00000239920	novel transcript	11	5254392	5678434	protein_coding	2.484	-0.2688	8.253	1.328e-15	1.881e-13	24.81
ATP10A	ENSG00000206190	ENSG00000206190	ATPase phospholipid transporting 10A (putative) [Source:HGNC Symbol;Acc:HGNC:13542]	15	25677271	25865184	protein_coding	2.484	1.369	7.977	9.941e-15	1.329e-12	22.82
AL645608.8	ENSG00000272512	ENSG00000272512	novel transcript	1	995966	998051	lncRNA	2.47	1.576	7.106	4.047e-12	3.86e-10	16.95
LILRB4	ENSG00000186818	ENSG00000186818	leukocyte immunoglobulin like receptor B4 [Source:HGNC Symbol;Acc:HGNC:6608]	19	54643889	54670359	protein_coding	2.468	1.284	7.355	7.677e-13	8.316e-11	18.58
OLFM5P	ENSG00000224295	ENSG00000224295	olfactomedin family member 5, pseudogene [Source:HGNC Symbol;Acc:HGNC:51927]	11	5518441	5524955	unitary_pseudogene	2.465	-0.9947	7.938	1.315e-14	1.72e-12	22.59
CXorf21	ENSG00000120280	ENSG00000120280	TLR adaptor interacting with endolysosomal SLC15A4 [Source:HGNC Symbol;Acc:HGNC:25667]	X	30558809	30577766	protein_coding	2.463	0.9412	6.647	7.673e-11	6.729e-09	14.12
HDX	ENSG00000165259	ENSG00000165259	highly divergent homeobox [Source:HGNC Symbol;Acc:HGNC:26411]	X	84317874	84502479	protein_coding	2.461	0.5306	8.991	4.784e-18	8.325e-16	30.3
IFIT5	ENSG00000152778	ENSG00000152778	interferon induced protein with tetratricopeptide repeats 5 [Source:HGNC Symbol;Acc:HGNC:13328]	10	89414568	89421605	protein_coding	2.46	4.919	12.75	1.652e-32	6.404e-30	63.04
FGD2	ENSG00000146192	ENSG00000146192	FYVE, RhoGEF and PH domain containing 2 [Source:HGNC Symbol;Acc:HGNC:3664]	6	37005646	37029069	protein_coding	2.451	2.576	9.429	1.446e-19	2.828e-17	33.69
HELZ2	ENSG00000130589	ENSG00000130589	helicase with zinc finger 2 [Source:HGNC Symbol;Acc:HGNC:30021]	20	63558086	63574239	protein_coding	2.43	6.657	11.42	4.679e-27	1.293e-24	50.59
OR52H1	ENSG00000181616	ENSG00000181616	olfactory receptor family 52 subfamily H member 1 [Source:HGNC Symbol;Acc:HGNC:15218]	11	5544489	5548533	protein_coding	2.418	-1.736	7.754	4.862e-14	6.037e-12	21.32
TRIM22	ENSG00000132274	ENSG00000132274	tripartite motif containing 22 [Source:HGNC Symbol;Acc:HGNC:16379]	11	5689697	5737089	protein_coding	2.415	6.962	13.25	1.14e-34	5.143e-32	67.94
MS4A4A	ENSG00000110079	ENSG00000110079	membrane spanning 4-domains A4A [Source:HGNC Symbol;Acc:HGNC:13371]	11	60185657	60318080	protein_coding	2.41	-0.5695	6.948	1.137e-11	1.055e-09	16.02
SLC38A5	ENSG00000017483	ENSG00000017483	solute carrier family 38 member 5 [Source:HGNC Symbol;Acc:HGNC:18070]	X	48458537	48470260	protein_coding	2.41	-1.025	7.378	6.559e-13	7.14e-11	18.79
GIMAP6	ENSG00000133561	ENSG00000133561	GTPase, IMAP family member 6 [Source:HGNC Symbol;Acc:HGNC:21918]	7	150625375	150632648	protein_coding	2.4	1.656	7.786	3.879e-14	4.871e-12	21.48
AC012363.1	ENSG00000224789	ENSG00000224789	novel transcript	2	120174885	120216544	lncRNA	2.39	-0.744	6.243	9.024e-10	7.097e-08	11.79
U62317.2	ENSG00000272666	ENSG00000272666	KLHDC7B divergent transcript [Source:HGNC Symbol;Acc:HGNC:53791]	22	50542305	50542906	lncRNA	2.384	-0.1624	7.209	2.046e-12	2.064e-10	17.67
DDX60L	ENSG00000181381	ENSG00000181381	DExD/H-box 60 like [Source:HGNC Symbol;Acc:HGNC:26429]	4	168356735	168537786	protein_coding	2.381	7.458	9.799	6.901e-21	1.425e-18	36.53
LINC01209	ENSG00000228308	ENSG00000228308	long intergenic non-protein coding RNA 1209 [Source:HGNC Symbol;Acc:HGNC:49640]	3	176814155	176817001	lncRNA	2.379	-2.128	7.481	3.239e-13	3.615e-11	19.49
44256	ENSG00000145416	ENSG00000145416	membrane associated ring-CH-type finger 1 [Source:HGNC Symbol;Acc:HGNC:26077]	4	163524298	164384050	protein_coding	2.375	1.342	7.182	2.45e-12	2.428e-10	17.45
HESX1	ENSG00000163666	ENSG00000163666	HESX homeobox 1 [Source:HGNC Symbol;Acc:HGNC:4877]	3	57197838	57227606	protein_coding	2.356	-0.4829	7.846	2.534e-14	3.294e-12	21.94
TRIM5	ENSG00000132256	ENSG00000132256	tripartite motif containing 5 [Source:HGNC Symbol;Acc:HGNC:16276]	11	5663195	5938619	protein_coding	2.351	3.173	9.938	2.147e-21	4.562e-19	37.82
PLEKHA4	ENSG00000105559	ENSG00000105559	pleckstrin homology domain containing A4 [Source:HGNC Symbol;Acc:HGNC:14339]	19	48837097	48868617	protein_coding	2.345	2.842	9.329	3.242e-19	6.072e-17	32.89
C4A	ENSG00000244731	ENSG00000244731	complement C4A (Rodgers blood group) [Source:HGNC Symbol;Acc:HGNC:1323]	6	31982057	32002681	protein_coding	2.336	0.3777	7.771	4.299e-14	5.367e-12	21.42
OR52H2P	ENSG00000248553	ENSG00000248553	olfactory receptor family 52 subfamily H member 2 pseudogene [Source:HGNC Symbol;Acc:HGNC:15219]	11	5551662	5552563	unitary_pseudogene	2.33	-1.797	7.563	1.847e-13	2.149e-11	20.03
CMKLR1	ENSG00000174600	ENSG00000174600	chemerin chemokine-like receptor 1 [Source:HGNC Symbol;Acc:HGNC:2121]	12	108288044	108339317	protein_coding	2.328	-0.2044	6.878	1.782e-11	1.634e-09	15.57
AC116407.2	ENSG00000277511	ENSG00000277511	novel transcript	17	32127595	32128454	lncRNA	2.319	-1.666	7.265	1.4e-12	1.445e-10	18.06
HNRNPA1P53	ENSG00000229534	ENSG00000229534	heterogeneous nuclear ribonucleoprotein A1 pseudogene 53 [Source:HGNC Symbol;Acc:HGNC:48783]	11	5571247	5572192	processed_pseudogene	2.313	-1.858	7.543	2.116e-13	2.435e-11	19.9
IL6	ENSG00000136244	ENSG00000136244	interleukin 6 [Source:HGNC Symbol;Acc:HGNC:6018]	7	22725884	22732002	protein_coding	2.312	0.215	5.776	1.332e-08	9.225e-07	9.163
PLA2G4C	ENSG00000105499	ENSG00000105499	phospholipase A2 group IVC [Source:HGNC Symbol;Acc:HGNC:9037]	19	48047843	48110817	protein_coding	2.311	-0.197	7.475	3.372e-13	3.744e-11	19.42
AIM2	ENSG00000163568	ENSG00000163568	absent in melanoma 2 [Source:HGNC Symbol;Acc:HGNC:357]	1	159062484	159147096	protein_coding	2.309	2.18	6.134	1.717e-09	1.295e-07	11.05
SOCS1	ENSG00000185338	ENSG00000185338	suppressor of cytokine signaling 1 [Source:HGNC Symbol;Acc:HGNC:19383]	16	11254408	11256204	protein_coding	2.307	2.265	7.152	2.979e-12	2.913e-10	17.23
UBQLN3	ENSG00000175520	ENSG00000175520	ubiquilin 3 [Source:HGNC Symbol;Acc:HGNC:12510]	11	5507300	5509958	protein_coding	2.304	-1.836	7.589	1.544e-13	1.834e-11	20.2
ISG20	ENSG00000172183	ENSG00000172183	interferon stimulated exonuclease gene 20 [Source:HGNC Symbol;Acc:HGNC:6130]	15	88635670	88656483	protein_coding	2.278	5.402	9.544	5.638e-20	1.112e-17	34.54
CARD17	ENSG00000255221	ENSG00000255221	caspase recruitment domain family member 17 [Source:HGNC Symbol;Acc:HGNC:33827]	11	105092469	105101431	transcribed_unprocessed_pseudogene	2.275	-0.5204	5.502	5.951e-08	3.779e-06	7.754
NUPR1	ENSG00000176046	ENSG00000176046	nuclear protein 1, transcriptional regulator [Source:HGNC Symbol;Acc:HGNC:29990]	16	28532708	28539008	protein_coding	2.27	4.325	10.23	1.838e-22	4.275e-20	40.21
UBE2L6	ENSG00000156587	ENSG00000156587	ubiquitin conjugating enzyme E2 L6 [Source:HGNC Symbol;Acc:HGNC:12490]	11	57551656	57568284	protein_coding	2.26	5.617	13.38	3.13e-35	1.537e-32	69.23
LAP3	ENSG00000002549	ENSG00000002549	leucine aminopeptidase 3 [Source:HGNC Symbol;Acc:HGNC:18449]	4	17577198	17607972	protein_coding	2.257	6.133	12.25	2.041e-30	7.047e-28	58.26
EXOC3L4	ENSG00000205436	ENSG00000205436	exocyst complex component 3 like 4 [Source:HGNC Symbol;Acc:HGNC:20120]	14	103100144	103110559	protein_coding	2.243	-0.6837	6.723	4.776e-11	4.238e-09	14.63
MUC13	ENSG00000173702	ENSG00000173702	mucin 13, cell surface associated [Source:HGNC Symbol;Acc:HGNC:7511]	3	124905442	124953819	protein_coding	2.225	3.173	7.041	6.174e-12	5.806e-10	16.47
LINC02033	ENSG00000279727	ENSG00000279727	long intergenic non-protein coding RNA 2033 [Source:HGNC Symbol;Acc:HGNC:52867]	3	36819276	36822498	lncRNA	2.214	0.1004	7.036	6.415e-12	6.007e-10	16.56
GIMAP4	ENSG00000133574	ENSG00000133574	GTPase, IMAP family member 4 [Source:HGNC Symbol;Acc:HGNC:21872]	7	150567369	150573953	protein_coding	2.21	2.817	6.343	4.965e-10	3.946e-08	12.22
STAT1	ENSG00000115415	ENSG00000115415	signal transducer and activator of transcription 1 [Source:HGNC Symbol;Acc:HGNC:11362]	2	190908460	191020960	protein_coding	2.206	7.806	12.02	1.741e-29	5.744e-27	56.1
HAVCR2	ENSG00000135077	ENSG00000135077	hepatitis A virus cellular receptor 2 [Source:HGNC Symbol;Acc:HGNC:18437]	5	157085832	157142869	protein_coding	2.197	1.736	7.254	1.511e-12	1.546e-10	17.91
GIMAP7	ENSG00000179144	ENSG00000179144	GTPase, IMAP family member 7 [Source:HGNC Symbol;Acc:HGNC:22404]	7	150514872	150521073	protein_coding	2.193	0.00937	6.563	1.3e-10	1.109e-08	13.65
PARP9	ENSG00000138496	ENSG00000138496	poly(ADP-ribose) polymerase family member 9 [Source:HGNC Symbol;Acc:HGNC:24118]	3	122527924	122564577	protein_coding	2.187	6.604	11.54	1.593e-27	4.513e-25	51.66
GMPR	ENSG00000137198	ENSG00000137198	guanosine monophosphate reductase [Source:HGNC Symbol;Acc:HGNC:4376]	6	16238587	16295549	protein_coding	2.176	3.112	8.379	5.185e-16	7.588e-14	25.65
SSTR2	ENSG00000180616	ENSG00000180616	somatostatin receptor 2 [Source:HGNC Symbol;Acc:HGNC:11331]	17	73165010	73176633	protein_coding	2.176	-1.987	6.564	1.29e-10	1.105e-08	13.69
PML	ENSG00000140464	ENSG00000140464	PML nuclear body scaffold [Source:HGNC Symbol;Acc:HGNC:9113]	15	73994673	74047827	protein_coding	2.175	5.86	11.59	9.427e-28	2.741e-25	52.2
TMEM140	ENSG00000146859	ENSG00000146859	transmembrane protein 140 [Source:HGNC Symbol;Acc:HGNC:21870]	7	135148072	135166215	protein_coding	2.174	4.171	7.284	1.239e-12	1.297e-10	18
GIMAP8	ENSG00000171115	ENSG00000171115	GTPase, IMAP family member 8 [Source:HGNC Symbol;Acc:HGNC:21792]	7	150450630	150479393	protein_coding	2.171	0.6117	6.496	1.96e-10	1.647e-08	13.23
RASGRP3	ENSG00000152689	ENSG00000152689	RAS guanyl releasing protein 3 [Source:HGNC Symbol;Acc:HGNC:14545]	2	33436324	33564750	protein_coding	2.171	2.457	8.084	4.569e-15	6.233e-13	23.55
OR52K3P	ENSG00000225101	ENSG00000225101	olfactory receptor family 52 subfamily K member 3 pseudogene [Source:HGNC Symbol;Acc:HGNC:15224]	11	4393783	4476361	transcribed_unprocessed_pseudogene	2.167	0.194	5.127	4.177e-07	2.361e-05	5.864
AC067945.1	ENSG00000229023	ENSG00000229023	RAB1A pseudogene 1 [Source:HGNC Symbol;Acc:HGNC:54644]	2	190992639	190993567	processed_pseudogene	2.162	0.3311	6.84	2.269e-11	2.072e-09	15.33
MSR1	ENSG00000038945	ENSG00000038945	macrophage scavenger receptor 1 [Source:HGNC Symbol;Acc:HGNC:7376]	8	16107878	16567490	protein_coding	2.162	2.129	7.625	1.202e-13	1.435e-11	20.36
WARS	ENSG00000140105	ENSG00000140105	tryptophanyl-tRNA synthetase 1 [Source:HGNC Symbol;Acc:HGNC:12729]	14	100333790	100376805	protein_coding	2.159	6.581	11.74	2.364e-28	7.157e-26	53.55
IL10	ENSG00000136634	ENSG00000136634	interleukin 10 [Source:HGNC Symbol;Acc:HGNC:5962]	1	206767602	206774541	protein_coding	2.153	-1.393	5.9	6.628e-09	4.756e-07	9.889
LY6E	ENSG00000160932	ENSG00000160932	lymphocyte antigen 6 family member E [Source:HGNC Symbol;Acc:HGNC:6727]	8	143017982	143023832	protein_coding	2.153	6.493	12	2.124e-29	6.903e-27	55.93
MT2A	ENSG00000125148	ENSG00000125148	metallothionein 2A [Source:HGNC Symbol;Acc:HGNC:7406]	16	56608584	56609497	protein_coding	2.143	5.121	9.198	9.296e-19	1.643e-16	31.79
APOL3	ENSG00000128284	ENSG00000128284	apolipoprotein L3 [Source:HGNC Symbol;Acc:HGNC:14868]	22	36140330	36166177	protein_coding	2.139	2.946	8.759	2.901e-17	4.679e-15	28.48
GJD3	ENSG00000183153	ENSG00000183153	gap junction protein delta 3 [Source:HGNC Symbol;Acc:HGNC:19147]	17	40360652	40364737	protein_coding	2.138	-0.2819	7.294	1.156e-12	1.222e-10	18.23
HSH2D	ENSG00000196684	ENSG00000196684	hematopoietic SH2 domain containing [Source:HGNC Symbol;Acc:HGNC:24920]	19	16134028	16158575	protein_coding	2.137	4.78	8.934	7.463e-18	1.279e-15	29.76
PCDH17	ENSG00000118946	ENSG00000118946	protocadherin 17 [Source:HGNC Symbol;Acc:HGNC:14267]	13	57631744	57729311	protein_coding	2.13	1.243	6.532	1.572e-10	1.331e-08	13.42
PDCD1LG2	ENSG00000197646	ENSG00000197646	programmed cell death 1 ligand 2 [Source:HGNC Symbol;Acc:HGNC:18731]	9	5510531	5571282	protein_coding	2.13	-0.4654	5.934	5.458e-09	3.941e-07	10.05
CX3CL1	ENSG00000006210	ENSG00000006210	C-X3-C motif chemokine ligand 1 [Source:HGNC Symbol;Acc:HGNC:10647]	16	57372477	57385044	protein_coding	2.117	3.876	7.111	3.912e-12	3.759e-10	16.88
PNPT1	ENSG00000138035	ENSG00000138035	polyribonucleotide nucleotidyltransferase 1 [Source:HGNC Symbol;Acc:HGNC:23166]	2	55634061	55693863	protein_coding	2.113	4.441	10.52	1.417e-23	3.442e-21	42.73
RNF213	ENSG00000173821	ENSG00000173821	ring finger protein 213 [Source:HGNC Symbol;Acc:HGNC:14539]	17	80260866	80398786	protein_coding	2.109	9.633	12.04	1.441e-29	4.826e-27	56.23
C1QB	ENSG00000173369	ENSG00000173369	complement C1q B chain [Source:HGNC Symbol;Acc:HGNC:1242]	1	22652762	22661637	protein_coding	2.108	2.521	7.687	7.784e-14	9.503e-12	20.77
AC002511.1	ENSG00000232680	ENSG00000232680	novel transcript	19	35432957	35434642	lncRNA	2.105	-0.1196	5.092	4.999e-07	2.762e-05	5.707
SLC8A2	ENSG00000118160	ENSG00000118160	solute carrier family 8 member A2 [Source:HGNC Symbol;Acc:HGNC:11069]	19	47428017	47471893	protein_coding	2.096	-0.7515	5.677	2.305e-08	1.553e-06	8.677
44443	ENSG00000108387	ENSG00000108387	septin 4 [Source:HGNC Symbol;Acc:HGNC:9165]	17	58520250	58544368	protein_coding	2.077	-0.2015	5.391	1.074e-07	6.593e-06	7.184
TNFSF13B	ENSG00000102524	ENSG00000102524	TNF superfamily member 13b [Source:HGNC Symbol;Acc:HGNC:11929]	13	108251240	108308484	protein_coding	2.076	3.737	6.052	2.767e-09	2.052e-07	10.52
NT5C3A	ENSG00000122643	ENSG00000122643	5'-nucleotidase, cytosolic IIIA [Source:HGNC Symbol;Acc:HGNC:17820]	7	33014114	33062797	protein_coding	2.073	5.163	11.79	1.455e-28	4.527e-26	54.06
TNFSF10	ENSG00000121858	ENSG00000121858	TNF superfamily member 10 [Source:HGNC Symbol;Acc:HGNC:11925]	3	172505508	172523475	protein_coding	2.071	6.566	12.58	8.003e-32	2.948e-29	61.46
AL356056.2	ENSG00000231187	ENSG00000231187	uncharacterized LOC102724593 [Source:NCBI gene (formerly Entrezgene);Acc:102724593]	10	46580708	46598150	lncRNA	2.064	-1.686	6.891	1.643e-11	1.513e-09	15.68
PARP10	ENSG00000178685	ENSG00000178685	poly(ADP-ribose) polymerase family member 10 [Source:HGNC Symbol;Acc:HGNC:25895]	8	143977153	144012772	protein_coding	2.06	4.95	10.87	6.888e-25	1.791e-22	45.71
LY6E-DT	ENSG00000247317	ENSG00000247317	LY6E divergent transcript [Source:HGNC Symbol;Acc:HGNC:53728]	8	142981738	143018437	lncRNA	2.058	-0.1574	7.075	4.955e-12	4.679e-10	16.82
C1QA	ENSG00000173372	ENSG00000173372	complement C1q A chain [Source:HGNC Symbol;Acc:HGNC:1241]	1	22636628	22639678	protein_coding	2.049	2.107	7.207	2.069e-12	2.069e-10	17.59
PPM1J	ENSG00000155367	ENSG00000155367	protein phosphatase, Mg2+/Mn2+ dependent 1J [Source:HGNC Symbol;Acc:HGNC:20785]	1	112709994	112715477	protein_coding	2.044	-0.3473	6.725	4.73e-11	4.215e-09	14.64
CALHM6	ENSG00000188820	ENSG00000188820	calcium homeostasis modulator family member 6 [Source:HGNC Symbol;Acc:HGNC:33391]	6	116461370	116463771	protein_coding	2.04	-0.9728	5.727	1.744e-08	1.186e-06	8.952
ACHE	ENSG00000087085	ENSG00000087085	acetylcholinesterase (Cartwright blood group) [Source:HGNC Symbol;Acc:HGNC:108]	7	100889994	100896974	protein_coding	2.039	-1.019	5.872	7.759e-09	5.496e-07	9.732
SERPINE1	ENSG00000106366	ENSG00000106366	serpin family E member 1 [Source:HGNC Symbol;Acc:HGNC:8583]	7	101127104	101139247	protein_coding	2.037	1.44	6.475	2.236e-10	1.864e-08	13.07
CD163	ENSG00000177575	ENSG00000177575	CD163 molecule [Source:HGNC Symbol;Acc:HGNC:1631]	12	7470811	7503893	protein_coding	2.036	3.025	6.047	2.855e-09	2.11e-07	10.53
PLEK2	ENSG00000100558	ENSG00000100558	pleckstrin 2 [Source:HGNC Symbol;Acc:HGNC:19238]	14	67386984	67412167	protein_coding	2.027	1.366	7.579	1.646e-13	1.925e-11	20.08
STAT2	ENSG00000170581	ENSG00000170581	signal transducer and activator of transcription 2 [Source:HGNC Symbol;Acc:HGNC:11363]	12	56341597	56360167	protein_coding	2.014	7.017	13.74	9.037e-37	4.645e-34	72.73
CD38	ENSG00000004468	ENSG00000004468	CD38 molecule [Source:HGNC Symbol;Acc:HGNC:1667]	4	15778275	15853232	protein_coding	2.009	4.976	7.416	5.053e-13	5.555e-11	18.83
SDS	ENSG00000135094	ENSG00000135094	serine dehydratase [Source:HGNC Symbol;Acc:HGNC:10691]	12	113392445	113426301	protein_coding	2.005	1.542	5.827	1.002e-08	7.078e-07	9.39
SP110	ENSG00000135899	ENSG00000135899	SP110 nuclear body protein [Source:HGNC Symbol;Acc:HGNC:5401]	2	230165186	230225729	protein_coding	2.004	5.835	9.981	1.492e-21	3.264e-19	38.11
AC083862.2	ENSG00000272941	ENSG00000272941	novel transcript, antisense to C7orf49	7	135168403	135169547	lncRNA	2	1.426	5.249	2.244e-07	1.305e-05	6.408
CD274	ENSG00000120217	ENSG00000120217	CD274 molecule [Source:HGNC Symbol;Acc:HGNC:17635]	9	5450503	5470566	protein_coding	1.999	4.033	7.22	1.895e-12	1.929e-10	17.59
CCR7	ENSG00000126353	ENSG00000126353	C-C motif chemokine receptor 7 [Source:HGNC Symbol;Acc:HGNC:1608]	17	40553769	40565472	protein_coding	1.998	-0.6515	5.284	1.874e-07	1.105e-05	6.667
P2RX7	ENSG00000089041	ENSG00000089041	purinergic receptor P2X 7 [Source:HGNC Symbol;Acc:HGNC:8537]	12	121132819	121188032	protein_coding	1.998	0.5575	6.16	1.479e-09	1.142e-07	11.28
AL121985.1	ENSG00000228863	ENSG00000228863	novel transcript, antisense to CD48	1	160670778	160699761	lncRNA	1.995	-0.4228	4.721	3.035e-06	0.0001418	4.007
GZMA	ENSG00000145649	ENSG00000145649	granzyme A [Source:HGNC Symbol;Acc:HGNC:4708]	5	55102646	55110252	protein_coding	1.992	-0.6352	5.517	5.502e-08	3.524e-06	7.841
OR52T1P	ENSG00000233646	ENSG00000233646	olfactory receptor family 52 subfamily T member 1 pseudogene [Source:HGNC Symbol;Acc:HGNC:15236]	11	5566678	5567616	unprocessed_pseudogene	1.988	-1.599	6.307	6.17e-10	4.887e-08	12.18
PERM1	ENSG00000187642	ENSG00000187642	PPARGC1 and ESRR induced regulator, muscle 1 [Source:HGNC Symbol;Acc:HGNC:28208]	1	975204	982093	protein_coding	1.984	-0.5307	5.042	6.395e-07	3.455e-05	5.49
DLGAP1-AS5	ENSG00000261520	ENSG00000261520	DLGAP1 antisense RNA 5 [Source:HGNC Symbol;Acc:HGNC:27586]	18	4264602	4295405	lncRNA	1.972	-1.42	5.954	4.881e-09	3.536e-07	10.19
SCO2	ENSG00000284194	ENSG00000284194	synthesis of cytochrome C oxidase 2 [Source:HGNC Symbol;Acc:HGNC:10604]	22	50523568	50526461	protein_coding	1.97	4.06	8.817	1.852e-17	3.032e-15	28.89
LRRC3	ENSG00000160233	ENSG00000160233	leucine rich repeat containing 3 [Source:HGNC Symbol;Acc:HGNC:14965]	21	44455510	44462196	protein_coding	1.967	-0.937	5.765	1.415e-08	9.771e-07	9.155
MYH7	ENSG00000092054	ENSG00000092054	myosin heavy chain 7 [Source:HGNC Symbol;Acc:HGNC:7577]	14	23412740	23435660	protein_coding	1.965	-1.791	5.902	6.542e-09	4.709e-07	9.911
APOL4	ENSG00000100336	ENSG00000100336	apolipoprotein L4 [Source:HGNC Symbol;Acc:HGNC:14867]	22	36189124	36204840	protein_coding	1.962	2.765	7.341	8.445e-13	9.104e-11	18.44
AC018644.1	ENSG00000229677	ENSG00000229677	ribosomal protein L17 (RPL17) pseudogene	7	139049456	139050006	processed_pseudogene	1.96	-1.009	5.883	7.281e-09	5.191e-07	9.794
CD69	ENSG00000110848	ENSG00000110848	CD69 molecule [Source:HGNC Symbol;Acc:HGNC:1694]	12	9752486	9760901	protein_coding	1.958	2.864	5.402	1.012e-07	6.25e-06	7.091
AC011816.1	ENSG00000234073	ENSG00000234073	chromobox homolog 3 (CBX3) pseudogene	3	36880184	36880729	processed_pseudogene	1.957	-1.787	6.176	1.344e-09	1.042e-07	11.43
BRIP1	ENSG00000136492	ENSG00000136492	BRCA1 interacting protein C-terminal helicase 1 [Source:HGNC Symbol;Acc:HGNC:20473]	17	61679139	61863528	protein_coding	1.956	2.194	8.235	1.514e-15	2.131e-13	24.64
FASLG	ENSG00000117560	ENSG00000117560	Fas ligand [Source:HGNC Symbol;Acc:HGNC:11936]	1	172659103	172666876	protein_coding	1.945	-1.097	5.593	3.648e-08	2.4e-06	8.249
TLR7	ENSG00000196664	ENSG00000196664	toll like receptor 7 [Source:HGNC Symbol;Acc:HGNC:15631]	X	12867072	12890361	protein_coding	1.944	0.2163	6.084	2.299e-09	1.71e-07	10.87
OR51B5	ENSG00000167355	ENSG00000167355	olfactory receptor family 51 subfamily B member 5 [Source:HGNC Symbol;Acc:HGNC:19599]	11	5303444	5505652	protein_coding	1.923	-1.924	6.362	4.437e-10	3.603e-08	12.5
AC005697.2	ENSG00000266527	ENSG00000266527	novel transcript, antisense to C17orf108	17	27874645	27881237	lncRNA	1.921	-1.276	5.891	6.953e-09	4.973e-07	9.844
TNIP3	ENSG00000050730	ENSG00000050730	TNFAIP3 interacting protein 3 [Source:HGNC Symbol;Acc:HGNC:19315]	4	121131408	121227466	protein_coding	1.921	0.2499	4.812	1.975e-06	9.719e-05	4.389
AC105749.1	ENSG00000281100	ENSG00000281100	TEC	3	36823151	36825158	TEC	1.92	0.3714	5.753	1.513e-08	1.032e-06	9.049
HES4	ENSG00000188290	ENSG00000188290	hes family bHLH transcription factor 4 [Source:HGNC Symbol;Acc:HGNC:24149]	1	998962	1000172	protein_coding	1.916	2.966	5.256	2.166e-07	1.263e-05	6.36
IRF8	ENSG00000140968	ENSG00000140968	interferon regulatory factor 8 [Source:HGNC Symbol;Acc:HGNC:5358]	16	85899162	85922606	protein_coding	1.916	2.355	6.088	2.246e-09	1.677e-07	10.8
SLC25A28	ENSG00000155287	ENSG00000155287	solute carrier family 25 member 28 [Source:HGNC Symbol;Acc:HGNC:23472]	10	99610522	99620609	protein_coding	1.913	3.771	9.305	3.924e-19	7.288e-17	32.69
C1QC	ENSG00000159189	ENSG00000159189	complement C1q C chain [Source:HGNC Symbol;Acc:HGNC:1245]	1	22643633	22648110	protein_coding	1.91	2.869	6.937	1.219e-11	1.127e-09	15.83
IL15RA	ENSG00000134470	ENSG00000134470	interleukin 15 receptor subunit alpha [Source:HGNC Symbol;Acc:HGNC:5978]	10	5943639	5978187	protein_coding	1.909	1.321	7.296	1.137e-12	1.208e-10	18.21
OR52K1	ENSG00000196778	ENSG00000196778	olfactory receptor family 52 subfamily K member 1 [Source:HGNC Symbol;Acc:HGNC:15222]	11	4482646	4493497	protein_coding	1.906	-0.8694	4.561	6.382e-06	0.0002782	3.319
MICB	ENSG00000204516	ENSG00000204516	MHC class I polypeptide-related sequence B [Source:HGNC Symbol;Acc:HGNC:7091]	6	31494881	31511124	protein_coding	1.899	1.457	6.233	9.591e-10	7.49e-08	11.66
RBM11	ENSG00000185272	ENSG00000185272	RNA binding motif protein 11 [Source:HGNC Symbol;Acc:HGNC:9897]	21	14216130	14228372	protein_coding	1.893	-0.02918	6.353	4.682e-10	3.749e-08	12.41
EIF2AK2	ENSG00000055332	ENSG00000055332	eukaryotic translation initiation factor 2 alpha kinase 2 [Source:HGNC Symbol;Acc:HGNC:9437]	2	37099210	37157522	protein_coding	1.892	6.942	13.09	5.786e-34	2.557e-31	66.33
SLAMF7	ENSG00000026751	ENSG00000026751	SLAM family member 7 [Source:HGNC Symbol;Acc:HGNC:21394]	1	160739057	160754821	protein_coding	1.877	3.137	6.136	1.702e-09	1.292e-07	11.03
AC136475.9	ENSG00000270972	ENSG00000270972	novel transcript	11	333192	333688	lncRNA	1.869	-1.211	4.492	8.728e-06	0.0003646	3.034
CACNA1A	ENSG00000141837	ENSG00000141837	calcium voltage-gated channel subunit alpha1 A [Source:HGNC Symbol;Acc:HGNC:1388]	19	13206442	13633025	protein_coding	1.869	-0.6193	5.568	4.177e-08	2.715e-06	8.108
AC136475.5	ENSG00000255328	ENSG00000255328	novel transcript	11	327171	330122	lncRNA	1.867	-0.0801	4.276	2.276e-05	0.0008381	2.09
SAMD9	ENSG00000205413	ENSG00000205413	sterile alpha motif domain containing 9 [Source:HGNC Symbol;Acc:HGNC:1348]	7	93099513	93118023	protein_coding	1.867	7.468	9.356	2.604e-19	4.96e-17	32.96
IKZF3	ENSG00000161405	ENSG00000161405	IKAROS family zinc finger 3 [Source:HGNC Symbol;Acc:HGNC:13178]	17	39757718	39864312	protein_coding	1.866	3.186	5.88	7.422e-09	5.274e-07	9.593
CFB	ENSG00000243649	ENSG00000243649	complement factor B [Source:HGNC Symbol;Acc:HGNC:1037]	6	31945650	31952084	protein_coding	1.86	0.7232	6.814	2.685e-11	2.422e-09	15.16
TOMM20P2	ENSG00000255987	ENSG00000255987	TOMM20 pseudogene 2 [Source:HGNC Symbol;Acc:HGNC:50519]	17	35514766	35515186	processed_pseudogene	1.853	-1.858	5.54	4.863e-08	3.133e-06	7.99
AL035541.1	ENSG00000227297	ENSG00000227297	novel transcript	20	57599695	57601200	lncRNA	1.85	-2.273	5.124	4.258e-07	2.394e-05	5.922
APOL6	ENSG00000221963	ENSG00000221963	apolipoprotein L6 [Source:HGNC Symbol;Acc:HGNC:14870]	22	35648446	35668404	protein_coding	1.842	7.221	10.68	3.695e-24	9.175e-22	43.99
CD2	ENSG00000116824	ENSG00000116824	CD2 molecule [Source:HGNC Symbol;Acc:HGNC:1639]	1	116754430	116769229	protein_coding	1.842	1.147	5.288	1.836e-07	1.085e-05	6.618
TAP1	ENSG00000168394	ENSG00000168394	transporter 1, ATP binding cassette subfamily B member [Source:HGNC Symbol;Acc:HGNC:43]	6	32845209	32853816	protein_coding	1.837	6.48	9.005	4.264e-18	7.479e-16	30.25
MILR1	ENSG00000271605	ENSG00000271605	mast cell immunoglobulin like receptor 1 [Source:HGNC Symbol;Acc:HGNC:27570]	17	64449037	64468643	protein_coding	1.829	0.227	4.855	1.599e-06	8.033e-05	4.594
C8orf31	ENSG00000177335	ENSG00000177335	chromosome 8 open reading frame 31 [Source:HGNC Symbol;Acc:HGNC:26731]	8	143039209	143060684	lncRNA	1.822	0.4973	6.242	9.073e-10	7.11e-08	11.76
APOBEC3F	ENSG00000128394	ENSG00000128394	apolipoprotein B mRNA editing enzyme catalytic subunit 3F [Source:HGNC Symbol;Acc:HGNC:17356]	22	39040604	39055972	protein_coding	1.819	3.215	7.522	2.449e-13	2.789e-11	19.63
RAB39A	ENSG00000179331	ENSG00000179331	RAB39A, member RAS oncogene family [Source:HGNC Symbol;Acc:HGNC:16521]	11	107928448	107963482	protein_coding	1.815	-1.841	5.328	1.489e-07	8.968e-06	6.919
LGALS9	ENSG00000168961	ENSG00000168961	galectin 9 [Source:HGNC Symbol;Acc:HGNC:6570]	17	27629798	27649560	protein_coding	1.813	4.866	10.29	1.061e-22	2.521e-20	40.75
BATF3	ENSG00000123685	ENSG00000123685	basic leucine zipper ATF-like transcription factor 3 [Source:HGNC Symbol;Acc:HGNC:28915]	1	212686417	212699840	protein_coding	1.811	-0.8902	5.474	6.906e-08	4.335e-06	7.636
TCF3P1	ENSG00000236567	ENSG00000236567	transcription factor 3 pseudogene 1 [Source:HGNC Symbol;Acc:HGNC:49742]	9	5110913	5112849	processed_pseudogene	1.811	0.4692	5.792	1.22e-08	8.505e-07	9.256
TLR3	ENSG00000164342	ENSG00000164342	toll like receptor 3 [Source:HGNC Symbol;Acc:HGNC:11849]	4	186069155	186088073	protein_coding	1.811	2.677	6.659	7.142e-11	6.288e-09	14.12
SPATS2L	ENSG00000196141	ENSG00000196141	spermatogenesis associated serine rich 2 like [Source:HGNC Symbol;Acc:HGNC:24574]	2	200305881	200482264	protein_coding	1.799	6.293	10.89	5.504e-25	1.465e-22	45.9
RGS1	ENSG00000090104	ENSG00000090104	regulator of G protein signaling 1 [Source:HGNC Symbol;Acc:HGNC:9991]	1	192575763	192580024	protein_coding	1.791	3.593	6.433	2.874e-10	2.361e-08	12.73
AC136475.7	ENSG00000270030							1.79	-0.6496	4.086	5.097e-05	0.001681	1.357
DTX3L	ENSG00000163840	ENSG00000163840	deltex E3 ubiquitin ligase 3L [Source:HGNC Symbol;Acc:HGNC:30323]	3	122564338	122575203	protein_coding	1.79	6.414	10.88	6.18e-25	1.626e-22	45.78
TRANK1	ENSG00000168016	ENSG00000168016	tetratricopeptide repeat and ankyrin repeat containing 1 [Source:HGNC Symbol;Acc:HGNC:29011]	3	36826819	36945057	protein_coding	1.79	6.624	9.941	2.105e-21	4.516e-19	37.75
NTNG2	ENSG00000196358	ENSG00000196358	netrin G2 [Source:HGNC Symbol;Acc:HGNC:14288]	9	132161676	132244526	protein_coding	1.785	2.063	4.172	3.552e-05	0.001238	1.558
NUB1	ENSG00000013374	ENSG00000013374	negative regulator of ubiquitin like proteins 1 [Source:HGNC Symbol;Acc:HGNC:17623]	7	151341772	151378449	protein_coding	1.782	5.531	10.74	2.139e-24	5.433e-22	44.58
CCL4	ENSG00000275302	ENSG00000275302	C-C motif chemokine ligand 4 [Source:HGNC Symbol;Acc:HGNC:10630]	17	36103827	36105621	protein_coding	1.781	3.08	4.532	7.294e-06	0.0003136	2.992
AC103718.1	ENSG00000285108	ENSG00000285108	novel transcript	8	129685401	129723023	lncRNA	1.779	0.4422	5.662	2.502e-08	1.676e-06	8.567
RABGAP1L-IT1	ENSG00000223525	ENSG00000223525	RABGAP1L intronic transcript 1 [Source:HGNC Symbol;Acc:HGNC:41471]	1	174896958	174897996	lncRNA	1.778	0.8879	6.282	7.155e-10	5.647e-08	11.98
SP140	ENSG00000079263	ENSG00000079263	SP140 nuclear body protein [Source:HGNC Symbol;Acc:HGNC:17133]	2	230203110	230313215	protein_coding	1.777	3.849	6.147	1.596e-09	1.216e-07	11.05
P2RY6	ENSG00000171631	ENSG00000171631	pyrimidinergic receptor P2Y6 [Source:HGNC Symbol;Acc:HGNC:8543]	11	73264498	73305103	protein_coding	1.773	0.1627	5.448	7.93e-08	4.937e-06	7.471
APOL1	ENSG00000100342	ENSG00000100342	apolipoprotein L1 [Source:HGNC Symbol;Acc:HGNC:618]	22	36253071	36267530	protein_coding	1.771	5.901	9.391	1.963e-19	3.805e-17	33.3
MCOLN2	ENSG00000153898	ENSG00000153898	mucolipin 2 [Source:HGNC Symbol;Acc:HGNC:13357]	1	84925583	84997113	protein_coding	1.771	0.5646	5.542	4.793e-08	3.097e-06	7.936
DUOXA2	ENSG00000140274	ENSG00000140274	dual oxidase maturation factor 2 [Source:HGNC Symbol;Acc:HGNC:32698]	15	45114326	45118421	protein_coding	1.762	3.85	5.189	3.052e-07	1.761e-05	5.986
TMEM255A	ENSG00000125355	ENSG00000125355	transmembrane protein 255A [Source:HGNC Symbol;Acc:HGNC:26086]	X	120258650	120311556	protein_coding	1.761	-1.316	5.153	3.662e-07	2.081e-05	6.05
LGALS2	ENSG00000100079	ENSG00000100079	galectin 2 [Source:HGNC Symbol;Acc:HGNC:6562]	22	37570248	37582616	protein_coding	1.758	-0.8842	5.428	8.844e-08	5.49e-06	7.399
PPM1K	ENSG00000163644	ENSG00000163644	protein phosphatase, Mg2+/Mn2+ dependent 1K [Source:HGNC Symbol;Acc:HGNC:25415]	4	88257620	88284769	protein_coding	1.756	4.869	9.93	2.291e-21	4.821e-19	37.72
FCGR3A	ENSG00000203747	ENSG00000203747	Fc fragment of IgG receptor IIIa [Source:HGNC Symbol;Acc:HGNC:3619]	1	161541759	161550737	protein_coding	1.754	3.476	5.758	1.473e-08	1.014e-06	8.921
CD8A	ENSG00000153563	ENSG00000153563	CD8a molecule [Source:HGNC Symbol;Acc:HGNC:1706]	2	86784610	86808396	protein_coding	1.75	1.363	5.088	5.105e-07	2.813e-05	5.632
RN7SL834P	ENSG00000243650	ENSG00000243650	RNA, 7SL, cytoplasmic 834, pseudogene [Source:HGNC Symbol;Acc:HGNC:46850]	2	230507101	230507386	misc_RNA	1.748	0.5542	5.512	5.639e-08	3.602e-06	7.782
MGAT3	ENSG00000128268	ENSG00000128268	beta-1,4-mannosyl-glycoprotein 4-beta-N-acetylglucosaminyltransferase [Source:HGNC Symbol;Acc:HGNC:7046]	22	39457012	39492194	protein_coding	1.747	2.804	6.36	4.489e-10	3.62e-08	12.34
MS4A6A	ENSG00000110077	ENSG00000110077	membrane spanning 4-domains A6A [Source:HGNC Symbol;Acc:HGNC:13375]	11	60172014	60184666	protein_coding	1.746	2.825	6.469	2.313e-10	1.921e-08	12.98
HLA-J	ENSG00000204622	ENSG00000204622	major histocompatibility complex, class I, J (pseudogene) [Source:HGNC Symbol;Acc:HGNC:4967]	6	30005971	30009956	transcribed_unprocessed_pseudogene	1.743	1.546	6.159	1.484e-09	1.142e-07	11.24
GBP5	ENSG00000154451	ENSG00000154451	guanylate binding protein 5 [Source:HGNC Symbol;Acc:HGNC:19895]	1	89258950	89272804	protein_coding	1.74	6.567	5.819	1.045e-08	7.356e-07	9.078
TRIM21	ENSG00000132109	ENSG00000132109	tripartite motif containing 21 [Source:HGNC Symbol;Acc:HGNC:11312]	11	4384897	4393702	protein_coding	1.74	4.205	8.897	9.986e-18	1.672e-15	29.5
FANCA	ENSG00000187741	ENSG00000187741	FA complementation group A [Source:HGNC Symbol;Acc:HGNC:3582]	16	89737549	89816657	protein_coding	1.738	2.993	7.265	1.406e-12	1.445e-10	17.94
GSDMB	ENSG00000073605	ENSG00000073605	gasdermin B [Source:HGNC Symbol;Acc:HGNC:23690]	17	39904595	39919854	protein_coding	1.733	4.153	7.975	1.004e-14	1.329e-12	22.72
TRIM14	ENSG00000106785	ENSG00000106785	tripartite motif containing 14 [Source:HGNC Symbol;Acc:HGNC:16283]	9	98069275	98119222	protein_coding	1.729	4.978	10.08	6.279e-22	1.387e-19	38.99
KLRC1	ENSG00000134545	ENSG00000134545	killer cell lectin like receptor C1 [Source:HGNC Symbol;Acc:HGNC:6374]	12	10442264	10454685	protein_coding	1.724	-0.6517	4.928	1.123e-06	5.797e-05	4.967
IL2RA	ENSG00000134460	ENSG00000134460	interleukin 2 receptor subunit alpha [Source:HGNC Symbol;Acc:HGNC:6008]	10	6010689	6062370	protein_coding	1.718	-1.216	4.696	3.415e-06	0.0001582	3.926
RORB	ENSG00000198963	ENSG00000198963	RAR related orphan receptor B [Source:HGNC Symbol;Acc:HGNC:10259]	9	74497335	74693177	protein_coding	1.713	0.3307	5.225	2.547e-07	1.478e-05	6.347
OR52K2	ENSG00000181963	ENSG00000181963	olfactory receptor family 52 subfamily K member 2 [Source:HGNC Symbol;Acc:HGNC:15223]	11	4449295	4450361	protein_coding	1.708	-1.759	4.426	1.176e-05	0.0004741	2.769
RPH3A	ENSG00000089169	ENSG00000089169	rabphilin 3A [Source:HGNC Symbol;Acc:HGNC:17056]	12	112570380	112898881	protein_coding	1.708	-1.916	4.111	4.583e-05	0.001546	1.493
AC093838.2	ENSG00000287151	ENSG00000287151	chromosome 2 open reading frame 27A [Source:HGNC Symbol;Acc:HGNC:25077]	2	131647990	131767404	lncRNA	1.707	-0.09655	5.669	2.409e-08	1.618e-06	8.625
AL592078.1	ENSG00000233875	ENSG00000233875	novel transcript	1	154579065	154579663	lncRNA	1.705	-1.1	5.115	4.457e-07	2.494e-05	5.86
LGALS3BP	ENSG00000108679	ENSG00000108679	galectin 3 binding protein [Source:HGNC Symbol;Acc:HGNC:6564]	17	78971238	78979947	protein_coding	1.7	6.245	8.19	2.105e-15	2.926e-13	24.16
CCR1	ENSG00000163823	ENSG00000163823	C-C motif chemokine receptor 1 [Source:HGNC Symbol;Acc:HGNC:1602]	3	46201711	46208313	protein_coding	1.695	4.573	4.349	1.649e-05	0.0006372	2.126
CYP21A2	ENSG00000231852	ENSG00000231852	cytochrome P450 family 21 subfamily A member 2 [Source:HGNC Symbol;Acc:HGNC:2600]	6	32038327	32041644	protein_coding	1.695	-1.867	5.165	3.447e-07	1.969e-05	6.12
AC083837.1	ENSG00000285744	ENSG00000285744	novel transcript	8	78805293	78956082	lncRNA	1.689	2.898	6.639	8.077e-11	7.055e-09	14
RPS29P14	ENSG00000229054	ENSG00000229054	ribosomal protein S29 pseudogene 14 [Source:HGNC Symbol;Acc:HGNC:36471]	7	33036212	33036382	processed_pseudogene	1.689	-1.735	5.374	1.173e-07	7.173e-06	7.147
AC107067.1	ENSG00000246375	ENSG00000246375	PPM1K divergent transcript [Source:HGNC Symbol;Acc:HGNC:54093]	4	88284507	88331421	lncRNA	1.687	-1.12	5.572	4.081e-08	2.66e-06	8.146
SLFN12	ENSG00000172123	ENSG00000172123	schlafen family member 12 [Source:HGNC Symbol;Acc:HGNC:25500]	17	35410922	35433283	protein_coding	1.686	2.429	6.356	4.598e-10	3.695e-08	12.33
SAA2	ENSG00000134339	ENSG00000134339	serum amyloid A2 [Source:HGNC Symbol;Acc:HGNC:10514]	11	18239223	18248668	protein_coding	1.681	2.538	5.336	1.433e-07	8.653e-06	6.788
RNU1-100P	ENSG00000202125	ENSG00000202125	RNA, U1 small nuclear 100, pseudogene [Source:HGNC Symbol;Acc:HGNC:48442]	3	142420205	142420369	snRNA	1.68	-1.893	5.485	6.507e-08	4.109e-06	7.713
GIMAP2	ENSG00000106560	ENSG00000106560	GTPase, IMAP family member 2 [Source:HGNC Symbol;Acc:HGNC:21789]	7	150685697	150693641	protein_coding	1.678	1.046	5.258	2.142e-07	1.252e-05	6.48
KRT39	ENSG00000196859	ENSG00000196859	keratin 39 [Source:HGNC Symbol;Acc:HGNC:32971]	17	40958417	40966948	protein_coding	1.675	-1.615	5.324	1.523e-07	9.095e-06	6.896
APOBEC3A	ENSG00000128383	ENSG00000128383	apolipoprotein B mRNA editing enzyme catalytic subunit 3A [Source:HGNC Symbol;Acc:HGNC:17343]	22	38952741	38992778	protein_coding	1.669	4.798	4.34	1.721e-05	0.0006581	2.075
APOBEC3G	ENSG00000239713	ENSG00000239713	apolipoprotein B mRNA editing enzyme catalytic subunit 3G [Source:HGNC Symbol;Acc:HGNC:17357]	22	39077067	39087743	protein_coding	1.668	3.539	8.024	7.07e-15	9.527e-13	23.09
MS4A7	ENSG00000166927	ENSG00000166927	membrane spanning 4-domains A7 [Source:HGNC Symbol;Acc:HGNC:13378]	11	60378485	60395951	protein_coding	1.668	1.901	5.616	3.213e-08	2.126e-06	8.258
IRF4	ENSG00000137265	ENSG00000137265	interferon regulatory factor 4 [Source:HGNC Symbol;Acc:HGNC:6119]	6	391752	411443	protein_coding	1.664	1.225	4.876	1.449e-06	7.325e-05	4.645
CASP5	ENSG00000137757	ENSG00000137757	caspase 5 [Source:HGNC Symbol;Acc:HGNC:1506]	11	104994235	105023168	protein_coding	1.663	1.465	3.624	0.0003191	0.008078	-0.4523
AC083837.1	ENSG00000261618	ENSG00000261618	long intergenic non-protein coding RNA 2605 [Source:HGNC Symbol;Acc:HGNC:53974]	8	78835307	78840525	lncRNA	1.659	3.036	6.362	4.44e-10	3.603e-08	12.34
PSMB9	ENSG00000240065	ENSG00000240065	proteasome 20S subunit beta 9 [Source:HGNC Symbol;Acc:HGNC:9546]	6	32844136	32859851	protein_coding	1.657	4.706	7.831	2.825e-14	3.629e-12	21.68
TRIM31	ENSG00000204616	ENSG00000204616	tripartite motif containing 31 [Source:HGNC Symbol;Acc:HGNC:16289]	6	30102897	30113090	protein_coding	1.652	1.481	4.803	2.056e-06	0.0001009	4.297
BRCA2	ENSG00000139618	ENSG00000139618	BRCA2 DNA repair associated [Source:HGNC Symbol;Acc:HGNC:1101]	13	32315086	32400268	protein_coding	1.651	3.173	7.127	3.521e-12	3.413e-10	17.04
PLSCR1	ENSG00000188313	ENSG00000188313	phospholipid scramblase 1 [Source:HGNC Symbol;Acc:HGNC:9092]	3	146515180	146544856	protein_coding	1.651	7	8.85	1.437e-17	2.37e-15	29.04
SCIMP	ENSG00000161929	ENSG00000161929	SLP adaptor and CSK interacting membrane protein [Source:HGNC Symbol;Acc:HGNC:33504]	17	5208920	5234860	protein_coding	1.648	-0.05981	4.79	2.194e-06	0.0001068	4.311
EBI3	ENSG00000105246	ENSG00000105246	Epstein-Barr virus induced 3 [Source:HGNC Symbol;Acc:HGNC:3129]	19	4229523	4237528	protein_coding	1.643	-1.924	4.95	1.012e-06	5.286e-05	5.096
FFAR2	ENSG00000126262	ENSG00000126262	free fatty acid receptor 2 [Source:HGNC Symbol;Acc:HGNC:4501]	19	35443907	35451767	protein_coding	1.643	5.5	3.462	0.0005815	0.01299	-1.277
ZNFX1	ENSG00000124201	ENSG00000124201	zinc finger NFX1-type containing 1 [Source:HGNC Symbol;Acc:HGNC:29271]	20	49237946	49278426	protein_coding	1.643	7.596	10.16	3.294e-22	7.428e-20	39.54
AL031728.1	ENSG00000231105	ENSG00000231105	ECE1 antisense RNA 1 [Source:HGNC Symbol;Acc:HGNC:40203]	1	21293290	21299874	lncRNA	1.641	-0.2588	4.519	7.725e-06	0.000329	3.126
HLA-K	ENSG00000230795	ENSG00000230795	major histocompatibility complex, class I, K (pseudogene) [Source:HGNC Symbol;Acc:HGNC:4969]	6	29926459	29929232	unprocessed_pseudogene	1.639	0.8356	5.126	4.205e-07	2.37e-05	5.848
HDAC9	ENSG00000048052	ENSG00000048052	histone deacetylase 9 [Source:HGNC Symbol;Acc:HGNC:14065]	7	18086949	19002416	protein_coding	1.638	4.705	7.812	3.233e-14	4.13e-12	21.55
SH2D2A	ENSG00000027869	ENSG00000027869	SH2 domain containing 2A [Source:HGNC Symbol;Acc:HGNC:10821]	1	156806243	156816848	protein_coding	1.634	-0.1568	4.636	4.507e-06	0.0002016	3.632
NMI	ENSG00000123609	ENSG00000123609	N-myc and STAT interactor [Source:HGNC Symbol;Acc:HGNC:7854]	2	151270470	151289894	protein_coding	1.629	4.358	7.184	2.407e-12	2.396e-10	17.35
STOML1	ENSG00000067221	ENSG00000067221	stomatin like 1 [Source:HGNC Symbol;Acc:HGNC:14560]	15	73978926	73994622	protein_coding	1.629	2.347	6.838	2.306e-11	2.097e-09	15.25
PTTG2	ENSG00000250254	ENSG00000250254	pituitary tumor-transforming 2 [Source:HGNC Symbol;Acc:HGNC:9691]	4	37960398	37961128	protein_coding	1.628	-1.226	4.997	8.008e-07	4.234e-05	5.306
SLC38A4	ENSG00000139209	ENSG00000139209	solute carrier family 38 member 4 [Source:HGNC Symbol;Acc:HGNC:14679]	12	46764761	46832408	protein_coding	1.627	-0.8906	4.911	1.221e-06	6.262e-05	4.897
HAPLN3	ENSG00000140511	ENSG00000140511	hyaluronan and proteoglycan link protein 3 [Source:HGNC Symbol;Acc:HGNC:21446]	15	88877294	88895597	protein_coding	1.626	1.28	5.59	3.71e-08	2.433e-06	8.155
TNF	ENSG00000232810	ENSG00000232810	tumor necrosis factor [Source:HGNC Symbol;Acc:HGNC:11892]	6	31575565	31578336	protein_coding	1.626	2.544	4.281	2.221e-05	0.0008197	1.974
MYRFL	ENSG00000166268	ENSG00000166268	myelin regulatory factor like [Source:HGNC Symbol;Acc:HGNC:26316]	12	69825227	69959097	protein_coding	1.624	0.2941	5.159	3.552e-07	2.023e-05	6.033
FMR1-IT1	ENSG00000236337	ENSG00000236337	FMR1 intronic transcript 1 [Source:HGNC Symbol;Acc:HGNC:41333]	X	147946941	147947583	lncRNA	1.623	-1.186	5.505	5.852e-08	3.727e-06	7.804
ODF3B	ENSG00000177989	ENSG00000177989	outer dense fiber of sperm tails 3B [Source:HGNC Symbol;Acc:HGNC:34388]	22	50529710	50532580	protein_coding	1.622	5.627	6.619	9.138e-11	7.919e-09	13.74
ZFPM2	ENSG00000169946	ENSG00000169946	zinc finger protein, FOG family member 2 [Source:HGNC Symbol;Acc:HGNC:16700]	8	104590733	105804539	protein_coding	1.619	-1.735	4.916	1.194e-06	6.135e-05	4.937
CCL5	ENSG00000271503	ENSG00000271503	C-C motif chemokine ligand 5 [Source:HGNC Symbol;Acc:HGNC:10632]	17	35871491	35880793	protein_coding	1.618	2.567	4.769	2.424e-06	0.000117	4.074
CCL3	ENSG00000277632	ENSG00000277632	C-C motif chemokine ligand 3 [Source:HGNC Symbol;Acc:HGNC:10627]	17	36088256	36090169	protein_coding	1.616	2.865	3.793	0.0001664	0.004698	0.06454
WISP1	ENSG00000104415	ENSG00000104415	cellular communication network factor 4 [Source:HGNC Symbol;Acc:HGNC:12769]	8	133191039	133231690	protein_coding	1.613	-1.973	4.792	2.168e-06	0.000106	4.374
CSNK1G2P1	ENSG00000234534	ENSG00000234534	casein kinase 1 gamma 2 pseudogene 1 [Source:HGNC Symbol;Acc:HGNC:49739]	9	5040945	5041940	processed_pseudogene	1.612	-0.5271	5.064	5.737e-07	3.108e-05	5.607
CCL4L2	ENSG00000276070	ENSG00000276070	C-C motif chemokine ligand 4 like 2 [Source:HGNC Symbol;Acc:HGNC:24066]	17	36210924	36212878	protein_coding	1.608	2.123	3.485	0.0005351	0.0121	-0.974
OR51R1P	ENSG00000237272	ENSG00000237272	olfactory receptor family 51 subfamily R member 1 pseudogene [Source:HGNC Symbol;Acc:HGNC:15203]	11	4418060	4419011	unitary_pseudogene	1.608	-1.585	4.13	4.232e-05	0.001443	1.563
SCAMP1-AS1	ENSG00000245556	ENSG00000245556	SCAMP1 antisense RNA 1 [Source:HGNC Symbol;Acc:HGNC:50544]	5	78342365	78360507	lncRNA	1.606	1.939	6.361	4.451e-10	3.603e-08	12.39
CARD11	ENSG00000198286	ENSG00000198286	caspase recruitment domain family member 11 [Source:HGNC Symbol;Acc:HGNC:16393]	7	2906142	3043867	protein_coding	1.605	3.34	6.62	9.084e-11	7.903e-09	13.86
SLFN5	ENSG00000166750	ENSG00000166750	schlafen family member 5 [Source:HGNC Symbol;Acc:HGNC:28286]	17	35243071	35273655	protein_coding	1.602	6.853	8.692	4.875e-17	7.641e-15	27.83
APOL2	ENSG00000128335	ENSG00000128335	apolipoprotein L2 [Source:HGNC Symbol;Acc:HGNC:619]	22	36226209	36239954	protein_coding	1.599	5.415	8.721	3.902e-17	6.204e-15	28.12
ATP2B3	ENSG00000067842	ENSG00000067842	ATPase plasma membrane Ca2+ transporting 3 [Source:HGNC Symbol;Acc:HGNC:816]	X	153517676	153582939	protein_coding	1.598	-2.087	4.778	2.314e-06	0.0001121	4.314
TDRD7	ENSG00000196116	ENSG00000196116	tudor domain containing 7 [Source:HGNC Symbol;Acc:HGNC:30831]	9	97412096	97496125	protein_coding	1.597	4.941	9.267	5.325e-19	9.726e-17	32.36
AC244669.1	ENSG00000223804	ENSG00000223804	Poly [ADP-ribose] polymerase 8 (PARP8) pseudogene	1	120267334	120341871	transcribed_unprocessed_pseudogene	1.595	-0.4597	5.457	7.563e-08	4.721e-06	7.541
ACE2	ENSG00000130234	ENSG00000130234	angiotensin I converting enzyme 2 [Source:HGNC Symbol;Acc:HGNC:13557]	X	15494566	15607236	protein_coding	1.595	-2.139	5.107	4.621e-07	2.566e-05	5.846
C2CD4A	ENSG00000198535	ENSG00000198535	C2 calcium dependent domain containing 4A [Source:HGNC Symbol;Acc:HGNC:33627]	15	62066977	62070917	protein_coding	1.593	-0.2211	4.844	1.693e-06	8.466e-05	4.566
IDO2	ENSG00000188676	ENSG00000188676	indoleamine 2,3-dioxygenase 2 [Source:HGNC Symbol;Acc:HGNC:27269]	8	39934614	40016391	protein_coding	1.587	-1.269	4.436	1.123e-05	0.0004588	2.804
HLA-DOB	ENSG00000241106	ENSG00000241106	major histocompatibility complex, class II, DO beta [Source:HGNC Symbol;Acc:HGNC:4937]	6	32812763	32820466	protein_coding	1.585	-0.6139	4.777	2.324e-06	0.0001124	4.278
AC009119.1	ENSG00000260228	ENSG00000260228	novel transcript, antisense to CDH13	16	83789967	83807834	lncRNA	1.583	1.832	5.374	1.175e-07	7.173e-06	7.019
ALMS1P1	ENSG00000163016	ENSG00000163016	ALMS1 pseudogene 1 [Source:HGNC Symbol;Acc:HGNC:29586]	2	73641083	73697509	transcribed_unprocessed_pseudogene	1.583	2.528	5.725	1.762e-08	1.194e-06	8.803
TGM2	ENSG00000198959	ENSG00000198959	transglutaminase 2 [Source:HGNC Symbol;Acc:HGNC:11778]	20	38127385	38166578	protein_coding	1.582	5.671	7.289	1.192e-12	1.255e-10	17.97
MIR155HG	ENSG00000234883	ENSG00000234883	MIR155 host gene [Source:HGNC Symbol;Acc:HGNC:35460]	21	25561909	25575168	lncRNA	1.58	-1.073	4.135	4.148e-05	0.001419	1.57
FCGR2C	ENSG00000244682	ENSG00000244682	Fc fragment of IgG receptor IIc (gene/pseudogene) [Source:HGNC Symbol;Acc:HGNC:15626]	1	161581339	161605662	polymorphic_pseudogene	1.577	0.8488	3.774	0.0001798	0.005037	0.1168
LINC02122	ENSG00000248474	ENSG00000248474	long intergenic non-protein coding RNA 2122 [Source:HGNC Symbol;Acc:HGNC:52979]	5	74084068	74103216	lncRNA	1.572	0.4208	5.108	4.605e-07	2.563e-05	5.781
Z99127.3	ENSG00000237249	ENSG00000237249	transmembrane protein 56 (TMEM56) pseudogene	1	174892417	174893155	processed_pseudogene	1.572	-0.1542	4.922	1.158e-06	5.963e-05	4.926
SERPINB9	ENSG00000170542	ENSG00000170542	serpin family B member 9 [Source:HGNC Symbol;Acc:HGNC:8955]	6	2887270	2903309	protein_coding	1.571	4.738	4.79	2.19e-06	0.0001068	4.043
SBK1	ENSG00000188322	ENSG00000188322	SH3 domain binding kinase 1 [Source:HGNC Symbol;Acc:HGNC:17699]	16	28259246	28323849	protein_coding	1.57	1.045	5.627	3.03e-08	2.011e-06	8.363
AC017002.6	ENSG00000285016	ENSG00000285016	novel transcript	2	111429324	111699033	lncRNA	1.569	-0.6719	5.167	3.415e-07	1.955e-05	6.106
SPATA32	ENSG00000184361	ENSG00000184361	spermatogenesis associated 32 [Source:HGNC Symbol;Acc:HGNC:26349]	17	45254393	45262094	protein_coding	1.567	-0.3373	4.977	8.825e-07	4.644e-05	5.19
PATL2	ENSG00000229474	ENSG00000229474	PAT1 homolog 2 [Source:HGNC Symbol;Acc:HGNC:33630]	15	44665732	44711316	protein_coding	1.566	4.345	7.517	2.531e-13	2.868e-11	19.56
AC069528.2	ENSG00000279320	ENSG00000279320	TEC	3	146504570	146506560	TEC	1.565	1.498	4.224	2.84e-05	0.001024	1.809
CACNG8	ENSG00000142408	ENSG00000142408	calcium voltage-gated channel auxiliary subunit gamma 8 [Source:HGNC Symbol;Acc:HGNC:13628]	19	53962937	53990215	protein_coding	1.565	-1.46	4.736	2.831e-06	0.0001331	4.112
AC022034.2	ENSG00000237807	ENSG00000237807	novel transcript	8	53493523	53524336	lncRNA	1.564	2.426	5.783	1.282e-08	8.911e-07	9.118
C5orf56	ENSG00000197536	ENSG00000197536	IRF1 antisense RNA 1 [Source:HGNC Symbol;Acc:HGNC:33838]	5	132410636	132488702	lncRNA	1.564	3.75	6.537	1.523e-10	1.294e-08	13.34
LAP3P2	ENSG00000213500	ENSG00000213500	leucine aminopeptidase 3 pseudogene 2 [Source:HGNC Symbol;Acc:HGNC:42365]	6	36673817	36675270	processed_pseudogene	1.563	-1.225	5.27	2.017e-07	1.183e-05	6.622
MOV10	ENSG00000155363	ENSG00000155363	Mov10 RISC complex RNA helicase [Source:HGNC Symbol;Acc:HGNC:7200]	1	112673141	112700746	protein_coding	1.563	5.569	9.298	4.161e-19	7.662e-17	32.58
AL357054.4	ENSG00000272463	ENSG00000272463	novel transcript	6	708592	711405	lncRNA	1.561	-1.824	5.024	6.996e-07	3.743e-05	5.447
FBXO6	ENSG00000116663	ENSG00000116663	F-box protein 6 [Source:HGNC Symbol;Acc:HGNC:13585]	1	11664200	11674354	protein_coding	1.559	3.053	7.09	4.487e-12	4.256e-10	16.81
FXYD6	ENSG00000137726	ENSG00000137726	FXYD domain containing ion transport regulator 6 [Source:HGNC Symbol;Acc:HGNC:4030]	11	117836976	117877486	protein_coding	1.557	-1.179	4.688	3.549e-06	0.0001624	3.892
AC064801.2	ENSG00000279236	ENSG00000279236	novel transcript	18	62551203	62552505	TEC	1.553	-0.138	5.065	5.726e-07	3.108e-05	5.596
HSD17B14	ENSG00000087076	ENSG00000087076	hydroxysteroid 17-beta dehydrogenase 14 [Source:HGNC Symbol;Acc:HGNC:23238]	19	48813018	48836510	protein_coding	1.55	-0.865	4.832	1.79e-06	8.87e-05	4.534
AGRN	ENSG00000188157	ENSG00000188157	agrin [Source:HGNC Symbol;Acc:HGNC:329]	1	1020120	1056118	protein_coding	1.549	6.462	7.335	8.739e-13	9.375e-11	18.24
AC131902.1	ENSG00000253369	ENSG00000253369	novel transcript	8	53394110	53484067	lncRNA	1.545	-1.886	4.839	1.734e-06	8.612e-05	4.585
BTN3A3	ENSG00000111801	ENSG00000111801	butyrophilin subfamily 3 member A3 [Source:HGNC Symbol;Acc:HGNC:1140]	6	26440472	26453415	protein_coding	1.543	3.53	6.688	5.946e-11	5.256e-09	14.27
ADAMDEC1	ENSG00000134028	ENSG00000134028	ADAM like decysin 1 [Source:HGNC Symbol;Acc:HGNC:16299]	8	24384285	24406013	protein_coding	1.541	1.366	4.929	1.122e-06	5.797e-05	4.884
SLC1A3	ENSG00000079215	ENSG00000079215	solute carrier family 1 member 3 [Source:HGNC Symbol;Acc:HGNC:10941]	5	36596588	36688334	protein_coding	1.538	2.224	5.475	6.857e-08	4.317e-06	7.518
IL2RB	ENSG00000100385	ENSG00000100385	interleukin 2 receptor subunit beta [Source:HGNC Symbol;Acc:HGNC:6009]	22	37125843	37175054	protein_coding	1.537	1.657	4.5	8.429e-06	0.0003548	2.951
KMO	ENSG00000117009	ENSG00000117009	kynurenine 3-monooxygenase [Source:HGNC Symbol;Acc:HGNC:6381]	1	241532134	241595642	protein_coding	1.537	-0.1148	4.499	8.462e-06	0.0003555	3.036
LGMN	ENSG00000100600	ENSG00000100600	legumain [Source:HGNC Symbol;Acc:HGNC:9472]	14	92703807	92748679	protein_coding	1.533	4.217	7.696	7.333e-14	9.003e-12	20.77
CYP21A1P	ENSG00000204338	ENSG00000204338	cytochrome P450 family 21 subfamily A member 1, pseudogene [Source:HGNC Symbol;Acc:HGNC:2599]	6	32005636	32008451	transcribed_unprocessed_pseudogene	1.53	-0.9265	4.753	2.607e-06	0.0001244	4.179
TRIM38	ENSG00000112343	ENSG00000112343	tripartite motif containing 38 [Source:HGNC Symbol;Acc:HGNC:10059]	6	25962802	25991231	protein_coding	1.53	6.278	8.728	3.685e-17	5.901e-15	28.14
STARD8	ENSG00000130052	ENSG00000130052	StAR related lipid transfer domain containing 8 [Source:HGNC Symbol;Acc:HGNC:19161]	X	68647666	68725842	protein_coding	1.528	0.1724	4.027	6.509e-05	0.002095	1.105
CD84	ENSG00000066294	ENSG00000066294	CD84 molecule [Source:HGNC Symbol;Acc:HGNC:1704]	1	160541095	160579516	protein_coding	1.526	2.032	4.645	4.342e-06	0.0001946	3.558
CNP	ENSG00000173786	ENSG00000173786	2',3'-cyclic nucleotide 3' phosphodiesterase [Source:HGNC Symbol;Acc:HGNC:2158]	17	41966763	41977740	protein_coding	1.526	5.256	9.226	7.41e-19	1.321e-16	32.02
NLRC5	ENSG00000140853	ENSG00000140853	NLR family CARD domain containing 5 [Source:HGNC Symbol;Acc:HGNC:29933]	16	56989485	57083531	protein_coding	1.526	6.727	8.912	8.839e-18	1.503e-15	29.53
RHBDF2	ENSG00000129667	ENSG00000129667	rhomboid 5 homolog 2 [Source:HGNC Symbol;Acc:HGNC:20788]	17	76470891	76501790	protein_coding	1.526	4.566	6.135	1.712e-09	1.295e-07	10.95
IRF9	ENSG00000213928	ENSG00000213928	interferon regulatory factor 9 [Source:HGNC Symbol;Acc:HGNC:6131]	14	24161265	24166565	protein_coding	1.524	2.704	5.579	3.934e-08	2.572e-06	8.025
SLC6A16	ENSG00000063127	ENSG00000063127	solute carrier family 6 member 16 [Source:HGNC Symbol;Acc:HGNC:13622]	19	49289638	49325215	protein_coding	1.524	1.534	5.077	5.387e-07	2.946e-05	5.578
MT1M	ENSG00000205364	ENSG00000205364	metallothionein 1M [Source:HGNC Symbol;Acc:HGNC:14296]	16	56632659	56633981	protein_coding	1.522	-0.5523	4.525	7.505e-06	0.0003221	3.167
PTPRO	ENSG00000151490	ENSG00000151490	protein tyrosine phosphatase receptor type O [Source:HGNC Symbol;Acc:HGNC:9678]	12	15322257	15602175	protein_coding	1.521	-0.9311	4.551	6.672e-06	0.0002891	3.288
SIGLEC14	ENSG00000254415	ENSG00000254415	sialic acid binding Ig like lectin 14 [Source:HGNC Symbol;Acc:HGNC:32926]	19	51642553	51646801	protein_coding	1.521	1.6	3.214	0.001393	0.02585	-1.814
GAL3ST4	ENSG00000197093	ENSG00000197093	galactose-3-O-sulfotransferase 4 [Source:HGNC Symbol;Acc:HGNC:24145]	7	100159244	100168617	protein_coding	1.52	-0.0838	5.07	5.569e-07	3.039e-05	5.622
AP000640.2	ENSG00000255355	ENSG00000255355	novel transcript	11	59669312	59676041	lncRNA	1.518	-0.03617	4.098	4.848e-05	0.001613	1.388
SLAMF8	ENSG00000158714	ENSG00000158714	SLAM family member 8 [Source:HGNC Symbol;Acc:HGNC:21391]	1	159826811	159837492	protein_coding	1.518	0.3361	4.347	1.663e-05	0.0006413	2.381
AC011450.1	ENSG00000197813	ENSG00000197813	novel transcript	19	49331525	49340303	lncRNA	1.516	-0.5263	4.879	1.43e-06	7.249e-05	4.738
	ENSG00000287831	ENSG00000287831	novel transcript	1	168898633	168902836	lncRNA	1.515	-1.083	4.869	1.494e-06	7.522e-05	4.712
GIMAP5	ENSG00000196329	ENSG00000196329	GTPase, IMAP family member 5 [Source:HGNC Symbol;Acc:HGNC:18005]	7	150722253	150750033	protein_coding	1.508	-1.662	4.34	1.721e-05	0.0006581	2.412
ADAP2	ENSG00000184060	ENSG00000184060	ArfGAP with dual PH domains 2 [Source:HGNC Symbol;Acc:HGNC:16487]	17	30906344	30959322	protein_coding	1.505	2.174	6.037	3.016e-09	2.221e-07	10.53
CD86	ENSG00000114013	ENSG00000114013	CD86 molecule [Source:HGNC Symbol;Acc:HGNC:1705]	3	122055362	122121139	protein_coding	1.502	1.349	4.395	1.351e-05	0.0005349	2.525
GBP3	ENSG00000117226	ENSG00000117226	guanylate binding protein 3 [Source:HGNC Symbol;Acc:HGNC:4184]	1	89006679	89022894	protein_coding	1.497	5.513	7.799	3.541e-14	4.497e-12	21.43
HSPD1P6	ENSG00000230067	ENSG00000230067	heat shock protein family D (Hsp60) member 1 pseudogene 6 [Source:HGNC Symbol;Acc:HGNC:5267]	3	36767117	36784167	transcribed_processed_pseudogene	1.497	-1.683	4.693	3.468e-06	0.0001594	3.925
NRG2	ENSG00000158458	ENSG00000158458	neuregulin 2 [Source:HGNC Symbol;Acc:HGNC:7998]	5	139846779	140043299	protein_coding	1.497	1.721	4.98	8.71e-07	4.594e-05	5.109
SP100	ENSG00000067066	ENSG00000067066	SP100 nuclear antigen [Source:HGNC Symbol;Acc:HGNC:11206]	2	230415942	230545606	protein_coding	1.497	7.144	8.533	1.638e-16	2.497e-14	26.64
UBA7	ENSG00000182179	ENSG00000182179	ubiquitin like modifier activating enzyme 7 [Source:HGNC Symbol;Acc:HGNC:12471]	3	49805209	49813953	protein_coding	1.497	4.633	7.163	2.777e-12	2.74e-10	17.2
GSDMC	ENSG00000147697	ENSG00000147697	gasdermin C [Source:HGNC Symbol;Acc:HGNC:7151]	8	129748196	129786624	protein_coding	1.496	2.306	5.814	1.077e-08	7.553e-07	9.296
CACNA1I	ENSG00000100346	ENSG00000100346	calcium voltage-gated channel subunit alpha1 I [Source:HGNC Symbol;Acc:HGNC:1396]	22	39570753	39689735	protein_coding	1.495	-1.424	4.362	1.562e-05	0.0006056	2.498
IL21R	ENSG00000103522	ENSG00000103522	interleukin 21 receptor [Source:HGNC Symbol;Acc:HGNC:6006]	16	27402174	27452042	protein_coding	1.495	-0.2356	3.997	7.346e-05	0.002326	1.008
GNLY	ENSG00000115523	ENSG00000115523	granulysin [Source:HGNC Symbol;Acc:HGNC:4414]	2	85685175	85698852	protein_coding	1.492	-0.5598	4.015	6.83e-05	0.002175	1.088
SAA4	ENSG00000148965	ENSG00000148965	serum amyloid A4, constitutive [Source:HGNC Symbol;Acc:HGNC:10516]	11	18231355	18236802	protein_coding	1.492	-1.91	4.452	1.046e-05	0.0004304	2.885
COL16A1	ENSG00000084636	ENSG00000084636	collagen type XVI alpha 1 chain [Source:HGNC Symbol;Acc:HGNC:2193]	1	31652263	31704319	protein_coding	1.491	1.487	5.079	5.34e-07	2.928e-05	5.59
CSF1	ENSG00000184371	ENSG00000184371	colony stimulating factor 1 [Source:HGNC Symbol;Acc:HGNC:2432]	1	109910242	109930992	protein_coding	1.491	3.23	5.033	6.706e-07	3.615e-05	5.27
AC006970.1	ENSG00000230191	ENSG00000230191	IFITM3 pseudogene 4 [Source:HGNC Symbol;Acc:HGNC:54542]	7	56163145	56163533	processed_pseudogene	1.49	-1.978	4.306	1.99e-05	0.0007517	2.28
TNFAIP6	ENSG00000123610	ENSG00000123610	TNF alpha induced protein 6 [Source:HGNC Symbol;Acc:HGNC:11898]	2	151357592	151380046	protein_coding	1.49	3.028	2.991	0.002911	0.04437	-2.585
TYMP	ENSG00000025708	ENSG00000025708	thymidine phosphorylase [Source:HGNC Symbol;Acc:HGNC:3148]	22	50525752	50530032	protein_coding	1.487	6.457	7.586	1.568e-13	1.854e-11	19.93
CIITA	ENSG00000179583	ENSG00000179583	class II major histocompatibility complex transactivator [Source:HGNC Symbol;Acc:HGNC:7067]	16	10866222	10943021	protein_coding	1.485	4.709	7.106	4.052e-12	3.86e-10	16.83
STAG3	ENSG00000066923	ENSG00000066923	stromal antigen 3 [Source:HGNC Symbol;Acc:HGNC:11356]	7	100177563	100221488	protein_coding	1.485	-0.3234	5.02	7.138e-07	3.81e-05	5.394
AC012020.1	ENSG00000279277	ENSG00000279277	novel transcript	3	108032456	108039916	lncRNA	1.48	1.15	4.587	5.662e-06	0.0002478	3.361
APOBEC3B	ENSG00000179750	ENSG00000179750	apolipoprotein B mRNA editing enzyme catalytic subunit 3B [Source:HGNC Symbol;Acc:HGNC:17352]	22	38982347	38992804	protein_coding	1.48	1.069	4.51	8.057e-06	0.0003405	3.029
MCUB	ENSG00000005059	ENSG00000005059	mitochondrial calcium uniporter dominant negative subunit beta [Source:HGNC Symbol;Acc:HGNC:26076]	4	109560209	109688719	protein_coding	1.48	2.208	5.599	3.518e-08	2.321e-06	8.162
IFNG	ENSG00000111537	ENSG00000111537	interferon gamma [Source:HGNC Symbol;Acc:HGNC:5438]	12	68154768	68159740	protein_coding	1.479	-1.6	4.059	5.696e-05	0.001857	1.287
GPR183	ENSG00000169508	ENSG00000169508	G protein-coupled receptor 183 [Source:HGNC Symbol;Acc:HGNC:3128]	13	99294539	99307399	protein_coding	1.477	1.881	3.955	8.722e-05	0.002703	0.735
AL354754.1	ENSG00000231901	ENSG00000231901	novel transcript	9	117840322	117897256	lncRNA	1.472	0.3822	4.78	2.295e-06	0.0001115	4.254
AL035681.1	ENSG00000235513	ENSG00000235513	L3MBTL2 antisense RNA 1 [Source:HGNC Symbol;Acc:HGNC:40847]	22	41207592	41228500	lncRNA	1.469	0.2074	4.635	4.531e-06	0.0002023	3.618
TMEM268	ENSG00000157693	ENSG00000157693	transmembrane protein 268 [Source:HGNC Symbol;Acc:HGNC:24513]	9	114611206	114646422	protein_coding	1.465	3.919	7.154	2.944e-12	2.891e-10	17.18
IRF5	ENSG00000128604	ENSG00000128604	interferon regulatory factor 5 [Source:HGNC Symbol;Acc:HGNC:6120]	7	128937457	128950038	protein_coding	1.463	3.242	6.007	3.6e-09	2.643e-07	10.3
ZNF618	ENSG00000157657	ENSG00000157657	zinc finger protein 618 [Source:HGNC Symbol;Acc:HGNC:29416]	9	113876282	114056591	protein_coding	1.463	2.777	5.532	5.077e-08	3.261e-06	7.776
KCNMB1	ENSG00000145936	ENSG00000145936	potassium calcium-activated channel subfamily M regulatory beta subunit 1 [Source:HGNC Symbol;Acc:HGNC:6285]	5	170374671	170389634	protein_coding	1.461	-1.9	4.465	9.873e-06	0.0004094	2.94
TAP2	ENSG00000204267	ENSG00000204267	transporter 2, ATP binding cassette subfamily B member [Source:HGNC Symbol;Acc:HGNC:44]	6	32821833	32838770	protein_coding	1.46	4.302	6.976	9.454e-12	8.815e-10	16.03
AC005699.1	ENSG00000249631	ENSG00000249631	novel transcript	4	11625714	11823906	lncRNA	1.457	0.6593	4.599	5.355e-06	0.0002367	3.441
CD200	ENSG00000091972	ENSG00000091972	CD200 molecule [Source:HGNC Symbol;Acc:HGNC:7203]	3	112332347	112362812	protein_coding	1.45	-0.2865	4.59	5.584e-06	0.0002448	3.439
HMGN2P46	ENSG00000179362	ENSG00000179362	high mobility group nucleosomal binding domain 2 pseudogene 46 [Source:HGNC Symbol;Acc:HGNC:26817]	15	45511136	45586290	transcribed_processed_pseudogene	1.449	0.9891	5.066	5.689e-07	3.096e-05	5.559
TOR1B	ENSG00000136816	ENSG00000136816	torsin family 1 member B [Source:HGNC Symbol;Acc:HGNC:11995]	9	129803157	129811281	protein_coding	1.446	4.45	6.821	2.565e-11	2.323e-09	15.05
NKG7	ENSG00000105374	ENSG00000105374	natural killer cell granule protein 7 [Source:HGNC Symbol;Acc:HGNC:7830]	19	51371606	51372701	protein_coding	1.444	-0.1297	3.933	9.549e-05	0.00291	0.7615
AC109992.1	ENSG00000242479	ENSG00000242479	eukaryotic translation initiation factor 2-alpha kinase 1 (EIF2AK1) pseudogene	3	142450102	142452149	processed_pseudogene	1.442	-0.8584	4.813	1.96e-06	9.668e-05	4.45
TMEM229B	ENSG00000198133	ENSG00000198133	transmembrane protein 229B [Source:HGNC Symbol;Acc:HGNC:20130]	14	67447084	67533739	protein_coding	1.439	3.437	6.091	2.208e-09	1.654e-07	10.77
ADA	ENSG00000196839	ENSG00000196839	adenosine deaminase [Source:HGNC Symbol;Acc:HGNC:186]	20	44619522	44652233	protein_coding	1.437	-0.6494	4.099	4.834e-05	0.001613	1.417
NOD1	ENSG00000106100	ENSG00000106100	nucleotide binding oligomerization domain containing 1 [Source:HGNC Symbol;Acc:HGNC:16390]	7	30424527	30478784	protein_coding	1.437	2.342	5.647	2.713e-08	1.806e-06	8.405
AC136475.2	ENSG00000254910	ENSG00000254910	novel transcript	11	310139	311141	lncRNA	1.436	-1.667	4.173	3.53e-05	0.001232	1.737
NCOA7	ENSG00000111912	ENSG00000111912	nuclear receptor coactivator 7 [Source:HGNC Symbol;Acc:HGNC:21081]	6	125781161	125932034	protein_coding	1.436	6.146	6.493	2e-10	1.674e-08	12.95
FCN1	ENSG00000085265	ENSG00000085265	ficolin 1 [Source:HGNC Symbol;Acc:HGNC:3623]	9	134903232	134917912	protein_coding	1.434	1.928	2.984	0.002982	0.04501	-2.525
HCG4	ENSG00000176998	ENSG00000176998	HLA complex group 4 [Source:HGNC Symbol;Acc:HGNC:21241]	6	29791753	29792750	unprocessed_pseudogene	1.432	-1.248	4.654	4.147e-06	0.0001863	3.748
SAA1	ENSG00000173432	ENSG00000173432	serum amyloid A1 [Source:HGNC Symbol;Acc:HGNC:10513]	11	18266260	18269977	protein_coding	1.431	3.12	4.044	6.06e-05	0.001961	0.9979
SLCO2B1	ENSG00000137491	ENSG00000137491	solute carrier organic anion transporter family member 2B1 [Source:HGNC Symbol;Acc:HGNC:10962]	11	75100563	75206549	protein_coding	1.429	1.752	4.799	2.099e-06	0.0001029	4.27
ZBTB32	ENSG00000011590	ENSG00000011590	zinc finger and BTB domain containing 32 [Source:HGNC Symbol;Acc:HGNC:16763]	19	35704558	35717038	protein_coding	1.425	-2.227	4.104	4.736e-05	0.001588	1.47
RNU7-40P	ENSG00000252206	ENSG00000252206	RNA, U7 small nuclear 40 pseudogene [Source:HGNC Symbol;Acc:HGNC:34136]	12	56352387	56352450	snRNA	1.422	-1.986	4.515	7.857e-06	0.0003339	3.157
AC243772.3	ENSG00000234232	ENSG00000234232	PDE4DIP pseudogene 7 [Source:HGNC Symbol;Acc:HGNC:55098]	1	149676851	149747818	transcribed_unprocessed_pseudogene	1.417	-1.479	4.289	2.148e-05	0.0008031	2.201
CASP1P2	ENSG00000254750	ENSG00000254750	caspase 1 pseudogene 2 [Source:HGNC Symbol;Acc:HGNC:43776]	11	105063345	105071541	unprocessed_pseudogene	1.416	-1.56	3.824	0.0001475	0.004234	0.3993
PSME2	ENSG00000100911	ENSG00000100911	proteasome activator subunit 2 [Source:HGNC Symbol;Acc:HGNC:9569]	14	24143362	24147570	protein_coding	1.416	4.608	7.512	2.628e-13	2.964e-11	19.51
AC131011.1	ENSG00000233785	ENSG00000233785	novel transcript	X	23772992	23782956	lncRNA	1.415	1.309	4.663	3.976e-06	0.000179	3.687
LMO2	ENSG00000135363	ENSG00000135363	LIM domain only 2 [Source:HGNC Symbol;Acc:HGNC:6642]	11	33858576	33892076	protein_coding	1.415	4.521	7.583	1.602e-13	1.883e-11	20
AC009542.1	ENSG00000231794	ENSG00000231794	novel transcript, antisense to WDR91	7	135198401	135209837	lncRNA	1.414	-0.8795	3.683	0.0002551	0.00672	-0.127
HIST1H2BO	ENSG00000274641	ENSG00000274641	H2B clustered histone 17 [Source:HGNC Symbol;Acc:HGNC:4758]	6	27893425	27893891	protein_coding	1.414	0.002445	4.223	2.859e-05	0.001029	1.888
KRTAP5-AS1	ENSG00000233930	ENSG00000233930	KRTAP5-1/KRTAP5-2 antisense RNA 1 [Source:HGNC Symbol;Acc:HGNC:27877]	11	1571353	1599184	lncRNA	1.412	0.2471	4.766	2.454e-06	0.0001179	4.198
TMEM176A	ENSG00000002933	ENSG00000002933	transmembrane protein 176A [Source:HGNC Symbol;Acc:HGNC:24930]	7	150800403	150805118	protein_coding	1.41	-0.101	4.203	3.108e-05	0.001106	1.813
ACKR4	ENSG00000129048	ENSG00000129048	atypical chemokine receptor 4 [Source:HGNC Symbol;Acc:HGNC:1611]	3	132597270	132618967	protein_coding	1.406	0.0595	4.52	7.685e-06	0.0003279	3.125
FAM71F1	ENSG00000135248	ENSG00000135248	family with sequence similarity 71 member F1 [Source:HGNC Symbol;Acc:HGNC:30704]	7	128709061	128731743	protein_coding	1.406	-0.719	4.434	1.135e-05	0.0004626	2.783
GAPT	ENSG00000175857	ENSG00000175857	GRB2 binding adaptor protein, transmembrane [Source:HGNC Symbol;Acc:HGNC:26588]	5	58491435	58497090	protein_coding	1.406	1.618	3.752	0.0001956	0.005402	0.0004972
GIMAP1	ENSG00000213203	ENSG00000213203	GTPase, IMAP family member 1 [Source:HGNC Symbol;Acc:HGNC:23237]	7	150716606	150724284	protein_coding	1.406	-0.7499	4.103	4.75e-05	0.00159	1.437
PAX5	ENSG00000196092	ENSG00000196092	paired box 5 [Source:HGNC Symbol;Acc:HGNC:8619]	9	36833269	37034268	protein_coding	1.403	-1.317	3.302	0.001029	0.02028	-1.399
RELB	ENSG00000104856	ENSG00000104856	RELB proto-oncogene, NF-kB subunit [Source:HGNC Symbol;Acc:HGNC:9956]	19	45001449	45038198	protein_coding	1.402	3.828	4.547	6.81e-06	0.0002939	3.026
BUB1	ENSG00000169679	ENSG00000169679	BUB1 mitotic checkpoint serine/threonine kinase [Source:HGNC Symbol;Acc:HGNC:1148]	2	110637528	110678063	protein_coding	1.401	0.2185	4.343	1.698e-05	0.0006526	2.37
MNDA	ENSG00000163563	ENSG00000163563	myeloid cell nuclear differentiation antigen [Source:HGNC Symbol;Acc:HGNC:7183]	1	158831351	158849506	protein_coding	1.4	5.764	3.221	0.001359	0.02532	-2.069
TNK2-AS1	ENSG00000224614	ENSG00000224614	TNK2 antisense RNA 1 [Source:HGNC Symbol;Acc:HGNC:49093]	3	195908076	195913986	lncRNA	1.393	-0.8588	4.161	3.711e-05	0.001287	1.672
GSTA8P	ENSG00000220377	ENSG00000220377	glutathione S-transferase alpha 8, pseudogene [Source:HGNC Symbol;Acc:HGNC:49903]	6	52687930	52703825	unprocessed_pseudogene	1.393	-1.563	4.286	2.175e-05	0.0008107	2.191
SLA2	ENSG00000101082	ENSG00000101082	Src like adaptor 2 [Source:HGNC Symbol;Acc:HGNC:17329]	20	36612318	36646196	protein_coding	1.393	0.6079	4.261	2.42e-05	0.0008825	2.018
C2CD4B	ENSG00000205502	ENSG00000205502	C2 calcium dependent domain containing 4B [Source:HGNC Symbol;Acc:HGNC:33628]	15	62163535	62165285	protein_coding	1.384	0.04411	4.093	4.947e-05	0.001639	1.372
KRT18P4	ENSG00000229222	ENSG00000229222	keratin 18 pseudogene 4 [Source:HGNC Symbol;Acc:HGNC:16604]	20	49956745	49958032	processed_pseudogene	1.382	-0.4576	4.453	1.043e-05	0.0004298	2.857
ARMCX1	ENSG00000126947	ENSG00000126947	armadillo repeat containing X-linked 1 [Source:HGNC Symbol;Acc:HGNC:18073]	X	101550547	101554700	protein_coding	1.38	-0.4237	4.415	1.232e-05	0.0004943	2.697
CELSR3	ENSG00000008300	ENSG00000008300	cadherin EGF LAG seven-pass G-type receptor 3 [Source:HGNC Symbol;Acc:HGNC:3230]	3	48636463	48662886	protein_coding	1.379	1.492	4.755	2.58e-06	0.0001234	4.088
KPTN	ENSG00000118162	ENSG00000118162	kaptin, actin binding protein [Source:HGNC Symbol;Acc:HGNC:6404]	19	47475150	47484265	protein_coding	1.377	1.891	4.749	2.662e-06	0.0001265	4.039
C3	ENSG00000125730	ENSG00000125730	complement C3 [Source:HGNC Symbol;Acc:HGNC:1318]	19	6677704	6730562	protein_coding	1.376	6.934	5.661	2.512e-08	1.677e-06	8.214
CD96	ENSG00000153283	ENSG00000153283	CD96 molecule [Source:HGNC Symbol;Acc:HGNC:16892]	3	111292719	111665750	protein_coding	1.376	1.264	3.983	7.78e-05	0.002449	0.8862
AC108134.2	ENSG00000261889	ENSG00000261889	novel transcript	16	3156736	3157483	lncRNA	1.373	-0.6826	4.55	6.712e-06	0.0002903	3.28
AC117480.1	ENSG00000287143	ENSG00000287143	novel transcript, antisense to MGLL	3	127837436	127845499	lncRNA	1.373	-1.07	4.294	2.1e-05	0.0007865	2.214
CARD16	ENSG00000204397	ENSG00000204397	caspase recruitment domain family member 16 [Source:HGNC Symbol;Acc:HGNC:33701]	11	105041326	105101431	transcribed_unprocessed_pseudogene	1.372	3.94	3.963	8.444e-05	0.002632	0.6352
CMTR1	ENSG00000137200	ENSG00000137200	cap methyltransferase 1 [Source:HGNC Symbol;Acc:HGNC:21077]	6	37433219	37482827	protein_coding	1.369	5.006	7.788	3.822e-14	4.827e-12	21.38
E2F5	ENSG00000133740	ENSG00000133740	E2F transcription factor 5 [Source:HGNC Symbol;Acc:HGNC:3119]	8	85177154	85217158	protein_coding	1.369	1.78	4.698	3.382e-06	0.000157	3.818
SLC15A3	ENSG00000110446	ENSG00000110446	solute carrier family 15 member 3 [Source:HGNC Symbol;Acc:HGNC:18068]	11	60937060	60952653	protein_coding	1.368	4.14	4.739	2.791e-06	0.0001318	3.857
GZMH	ENSG00000100450	ENSG00000100450	granzyme H [Source:HGNC Symbol;Acc:HGNC:4710]	14	24606480	24609699	protein_coding	1.367	-1.575	3.839	0.0001393	0.004033	0.4537
ATF5	ENSG00000169136	ENSG00000169136	activating transcription factor 5 [Source:HGNC Symbol;Acc:HGNC:790]	19	49928702	49933935	protein_coding	1.366	2.75	5.977	4.259e-09	3.096e-07	10.17
CD40	ENSG00000101017	ENSG00000101017	CD40 molecule [Source:HGNC Symbol;Acc:HGNC:11919]	20	46118278	46129863	protein_coding	1.366	2.399	5.307	1.668e-07	9.933e-06	6.657
AC022075.1	ENSG00000245648	ENSG00000245648	KLRK1 antisense RNA 1 [Source:HGNC Symbol;Acc:HGNC:54868]	12	10363638	10398506	lncRNA	1.365	0.4424	4.498	8.516e-06	0.0003571	3.014
AC073111.5	ENSG00000284691	ENSG00000284691	novel zinc finger protein	7	150400702	150412470	protein_coding	1.364	0.5435	4.684	3.607e-06	0.0001647	3.824
AMER1	ENSG00000184675	ENSG00000184675	APC membrane recruitment protein 1 [Source:HGNC Symbol;Acc:HGNC:26837]	X	64185117	64205708	protein_coding	1.364	1.923	5.359	1.266e-07	7.706e-06	6.948
RBCK1	ENSG00000125826	ENSG00000125826	RANBP2-type and C3HC4-type zinc finger containing 1 [Source:HGNC Symbol;Acc:HGNC:15864]	20	407498	432139	protein_coding	1.364	5.185	7.273	1.33e-12	1.387e-10	17.9
SLC16A1	ENSG00000155380	ENSG00000155380	solute carrier family 16 member 1 [Source:HGNC Symbol;Acc:HGNC:10922]	1	112911847	112957593	protein_coding	1.364	1.856	4.615	4.98e-06	0.000221	3.447
FFAR3	ENSG00000185897	ENSG00000185897	free fatty acid receptor 3 [Source:HGNC Symbol;Acc:HGNC:4499]	19	35358460	35360489	protein_coding	1.362	-1.547	3.286	0.001086	0.02114	-1.443
CH25H	ENSG00000138135	ENSG00000138135	cholesterol 25-hydroxylase [Source:HGNC Symbol;Acc:HGNC:1907]	10	89205629	89207317	protein_coding	1.361	0.7167	4.235	2.706e-05	0.0009789	1.906
TIGIT	ENSG00000181847	ENSG00000181847	T cell immunoreceptor with Ig and ITIM domains [Source:HGNC Symbol;Acc:HGNC:26838]	3	114276913	114310288	protein_coding	1.36	-0.6748	3.766	0.000185	0.005167	0.1671
ZC3HAV1	ENSG00000105939	ENSG00000105939	zinc finger CCCH-type containing, antiviral 1 [Source:HGNC Symbol;Acc:HGNC:23721]	7	139043515	139132122	protein_coding	1.356	6.508	8.088	4.458e-15	6.119e-13	23.42
IGFBP4	ENSG00000141753	ENSG00000141753	insulin like growth factor binding protein 4 [Source:HGNC Symbol;Acc:HGNC:5473]	17	40443450	40457725	protein_coding	1.354	3.891	4.875	1.458e-06	7.357e-05	4.485
PDE1B	ENSG00000123360	ENSG00000123360	phosphodiesterase 1B [Source:HGNC Symbol;Acc:HGNC:8775]	12	54549601	54579239	protein_coding	1.354	0.5101	3.517	0.000475	0.01103	-0.755
ENDOD1	ENSG00000149218	ENSG00000149218	endonuclease domain containing 1 [Source:HGNC Symbol;Acc:HGNC:29129]	11	95089846	95132645	protein_coding	1.35	3.298	5.187	3.08e-07	1.773e-05	6.014
MCM10	ENSG00000065328	ENSG00000065328	minichromosome maintenance 10 replication initiation factor [Source:HGNC Symbol;Acc:HGNC:18043]	10	13161558	13211110	protein_coding	1.348	-0.6346	4.196	3.2e-05	0.001135	1.806
NOS2	ENSG00000007171	ENSG00000007171	nitric oxide synthase 2 [Source:HGNC Symbol;Acc:HGNC:7873]	17	27756766	27800529	protein_coding	1.345	4.935	4.18	3.43e-05	0.001201	1.413
PARP11	ENSG00000111224	ENSG00000111224	poly(ADP-ribose) polymerase family member 11 [Source:HGNC Symbol;Acc:HGNC:1186]	12	3791047	3873448	protein_coding	1.345	3.293	6.155	1.522e-09	1.164e-07	11.14
ADAR	ENSG00000160710	ENSG00000160710	adenosine deaminase RNA specific [Source:HGNC Symbol;Acc:HGNC:225]	1	154581695	154628013	protein_coding	1.344	8.341	7.957	1.145e-14	1.507e-12	22.41
IFI16	ENSG00000163565	ENSG00000163565	interferon gamma inducible protein 16 [Source:HGNC Symbol;Acc:HGNC:5395]	1	158999968	159055155	protein_coding	1.344	7.264	7.214	1.973e-12	2e-10	17.41
AC005532.1	ENSG00000230825	ENSG00000230825	novel transcript	7	7255154	7278071	lncRNA	1.341	1.501	5.005	7.713e-07	4.087e-05	5.244
ZCCHC2	ENSG00000141664	ENSG00000141664	zinc finger CCHC-type containing 2 [Source:HGNC Symbol;Acc:HGNC:22916]	18	62523025	62587709	protein_coding	1.341	5.525	7.678	8.286e-14	1.006e-11	20.6
TRPV2	ENSG00000187688	ENSG00000187688	transient receptor potential cation channel subfamily V member 2 [Source:HGNC Symbol;Acc:HGNC:18082]	17	16415571	16437003	protein_coding	1.34	1.21	3.55	0.0004204	0.01006	-0.6817
ZAP70	ENSG00000115085	ENSG00000115085	zeta chain of T cell receptor associated protein kinase 70 [Source:HGNC Symbol;Acc:HGNC:12858]	2	97713576	97739862	protein_coding	1.339	0.7944	3.958	8.614e-05	0.002681	0.8189
ZNF442	ENSG00000198342	ENSG00000198342	zinc finger protein 442 [Source:HGNC Symbol;Acc:HGNC:20877]	19	12345944	12365905	protein_coding	1.339	0.9429	4.511	8.001e-06	0.0003387	3.046
PARP15	ENSG00000173200	ENSG00000173200	poly(ADP-ribose) polymerase family member 15 [Source:HGNC Symbol;Acc:HGNC:26876]	3	122577628	122639047	protein_coding	1.338	0.09161	3.738	0.0002061	0.005636	0.0396
TRAFD1	ENSG00000135148	ENSG00000135148	TRAF-type zinc finger domain containing 1 [Source:HGNC Symbol;Acc:HGNC:24808]	12	112125538	112153604	protein_coding	1.337	5.462	8.871	1.221e-17	2.029e-15	29.26
XRN1	ENSG00000114127	ENSG00000114127	5'-3' exoribonuclease 1 [Source:HGNC Symbol;Acc:HGNC:30654]	3	142306607	142448062	protein_coding	1.335	7.288	8.227	1.603e-15	2.243e-13	24.39
ABI3	ENSG00000108798	ENSG00000108798	ABI family member 3 [Source:HGNC Symbol;Acc:HGNC:29859]	17	49210411	49223225	protein_coding	1.334	1.312	4.055	5.795e-05	0.001886	1.16
MLKL	ENSG00000168404	ENSG00000168404	mixed lineage kinase domain like pseudokinase [Source:HGNC Symbol;Acc:HGNC:26617]	16	74671855	74700960	protein_coding	1.334	3.912	4.446	1.073e-05	0.0004398	2.592
MAPK8IP2	ENSG00000008735	ENSG00000008735	mitogen-activated protein kinase 8 interacting protein 2 [Source:HGNC Symbol;Acc:HGNC:6883]	22	50600793	50613981	protein_coding	1.333	0.3793	4.522	7.617e-06	0.0003256	3.124
TMEM92	ENSG00000167105	ENSG00000167105	transmembrane protein 92 [Source:HGNC Symbol;Acc:HGNC:26579]	17	50271406	50281485	protein_coding	1.333	-0.4885	4.378	1.453e-05	0.0005704	2.545
TIMM10	ENSG00000134809	ENSG00000134809	translocase of inner mitochondrial membrane 10 [Source:HGNC Symbol;Acc:HGNC:11814]	11	57528464	57530803	protein_coding	1.332	2.491	5.401	1.018e-07	6.268e-06	7.128
ANO3	ENSG00000134343	ENSG00000134343	anoctamin 3 [Source:HGNC Symbol;Acc:HGNC:14004]	11	26188842	26663289	protein_coding	1.331	-1.844	4.149	3.907e-05	0.001347	1.646
SP140L	ENSG00000185404	ENSG00000185404	SP140 nuclear body protein like [Source:HGNC Symbol;Acc:HGNC:25105]	2	230327184	230403732	protein_coding	1.329	4.444	7.536	2.227e-13	2.55e-11	19.68
AL109659.2	ENSG00000272491	ENSG00000272491	novel transcript, antisense to SLC5A9	1	48227888	48229561	lncRNA	1.327	-0.7863	4.238	2.674e-05	0.0009688	1.979
SLCO5A1	ENSG00000137571	ENSG00000137571	solute carrier organic anion transporter family member 5A1 [Source:HGNC Symbol;Acc:HGNC:19046]	8	69667046	69834978	protein_coding	1.327	-1.733	3.861	0.0001273	0.003732	0.5406
HLA-V	ENSG00000181126	ENSG00000181126	major histocompatibility complex, class I, V (pseudogene) [Source:HGNC Symbol;Acc:HGNC:23482]	6	29790954	29797811	transcribed_unprocessed_pseudogene	1.326	-0.154	3.998	7.336e-05	0.002326	1.013
PLA2G7	ENSG00000146070	ENSG00000146070	phospholipase A2 group VII [Source:HGNC Symbol;Acc:HGNC:9040]	6	46704201	46735693	protein_coding	1.324	0.4003	3.716	0.0002244	0.006093	-0.05503
PLEKHN1	ENSG00000187583	ENSG00000187583	pleckstrin homology domain containing N1 [Source:HGNC Symbol;Acc:HGNC:25284]	1	966482	975865	protein_coding	1.322	0.9826	4.281	2.221e-05	0.0008197	2.084
ZNF684	ENSG00000117010	ENSG00000117010	zinc finger protein 684 [Source:HGNC Symbol;Acc:HGNC:28418]	1	40531573	40548167	protein_coding	1.322	0.9887	4.749	2.662e-06	0.0001265	4.088
AC009133.1	ENSG00000238045	ENSG00000238045	novel transcript, antisense to C16orf53 and MVP	16	29808636	29821252	lncRNA	1.321	3.21	5.326	1.506e-07	9.032e-06	6.711
ACTA2	ENSG00000107796	ENSG00000107796	actin alpha 2, smooth muscle [Source:HGNC Symbol;Acc:HGNC:130]	10	88935074	88991339	protein_coding	1.316	0.2613	4.108	4.653e-05	0.001565	1.421
MTCO3P11	ENSG00000237711	ENSG00000237711	MT-CO3 pseudogene 11 [Source:HGNC Symbol;Acc:HGNC:52041]	9	5100236	5101009	unprocessed_pseudogene	1.316	-0.5288	4.069	5.472e-05	0.001789	1.3
PDLIM3	ENSG00000154553	ENSG00000154553	PDZ and LIM domain 3 [Source:HGNC Symbol;Acc:HGNC:20767]	4	185500660	185535507	protein_coding	1.316	-1.133	4.017	6.782e-05	0.002164	1.116
NUTM2A-AS	ENSG00000287077	ENSG00000287077	novel transcript	10	87203717	87206615	lncRNA	1.315	-2.061	4.297	2.07e-05	0.0007779	2.246
MEIS3	ENSG00000105419	ENSG00000105419	Meis homeobox 3 [Source:HGNC Symbol;Acc:HGNC:29537]	19	47403124	47419527	protein_coding	1.312	-1.42	4.111	4.59e-05	0.001546	1.488
HSPA7	ENSG00000225217	ENSG00000225217	heat shock protein family A (Hsp70) member 7 (pseudogene) [Source:HGNC Symbol;Acc:HGNC:5240]	1	161606291	161608217	unprocessed_pseudogene	1.306	0.3142	3.082	0.002166	0.03583	-2.134
SLC2A6	ENSG00000160326	ENSG00000160326	solute carrier family 2 member 6 [Source:HGNC Symbol;Acc:HGNC:11011]	9	133471094	133479127	protein_coding	1.306	-0.4289	3.405	0.0007126	0.01529	-1.087
HLA-F	ENSG00000204642	ENSG00000204642	major histocompatibility complex, class I, F [Source:HGNC Symbol;Acc:HGNC:4963]	6	29722775	29738528	protein_coding	1.304	6.042	6.565	1.284e-10	1.104e-08	13.4
C1orf216	ENSG00000142686	ENSG00000142686	chromosome 1 open reading frame 216 [Source:HGNC Symbol;Acc:HGNC:26800]	1	35713877	35718894	protein_coding	1.302	0.3186	4.286	2.171e-05	0.0008103	2.137
ANO7L1	ENSG00000237276	ENSG00000237276	anoctamin 7 like 1 (pseudogene) [Source:HGNC Symbol;Acc:HGNC:32248]	1	16215909	16228027	transcribed_unprocessed_pseudogene	1.3	1.616	4.665	3.953e-06	0.0001787	3.68
CSF3	ENSG00000108342	ENSG00000108342	colony stimulating factor 3 [Source:HGNC Symbol;Acc:HGNC:2438]	17	40015361	40017813	protein_coding	1.3	-0.04984	3.326	0.0009439	0.01893	-1.357
AC234772.2	ENSG00000231566	ENSG00000231566	long intergenic non-protein coding RNA 2595 [Source:HGNC Symbol;Acc:HGNC:53946]	X	45847042	45851541	lncRNA	1.297	0.7183	4.263	2.399e-05	0.0008771	2.025
CGAS	ENSG00000164430	ENSG00000164430	cyclic GMP-AMP synthase [Source:HGNC Symbol;Acc:HGNC:21367]	6	73413515	73452297	protein_coding	1.297	2.095	4.672	3.816e-06	0.0001735	3.687
IL32	ENSG00000008517	ENSG00000008517	interleukin 32 [Source:HGNC Symbol;Acc:HGNC:16830]	16	3065297	3082192	protein_coding	1.297	2.161	4.319	1.887e-05	0.0007176	2.169
PHF11	ENSG00000136147	ENSG00000136147	PHD finger protein 11 [Source:HGNC Symbol;Acc:HGNC:17024]	13	49495610	49528981	protein_coding	1.297	4.68	6.756	3.878e-11	3.469e-09	14.64
ZFYVE26	ENSG00000072121	ENSG00000072121	zinc finger FYVE-type containing 26 [Source:HGNC Symbol;Acc:HGNC:20761]	14	67727374	67816590	protein_coding	1.293	5.778	8.309	8.79e-16	1.261e-13	25.05
FCGR1A	ENSG00000150337	ENSG00000150337	Fc fragment of IgG receptor Ia [Source:HGNC Symbol;Acc:HGNC:3613]	1	149782671	149791675	protein_coding	1.292	1.956	3.006	0.00278	0.043	-2.459
PLD4	ENSG00000166428	ENSG00000166428	phospholipase D family member 4 [Source:HGNC Symbol;Acc:HGNC:23792]	14	104924713	104937761	protein_coding	1.292	0.2683	3.948	8.991e-05	0.002771	0.805
MS4A14	ENSG00000166928	ENSG00000166928	membrane spanning 4-domains A14 [Source:HGNC Symbol;Acc:HGNC:30706]	11	60378530	60417756	protein_coding	1.291	-1.37	3.582	0.0003739	0.00919	-0.465
PYHIN1	ENSG00000163564	ENSG00000163564	pyrin and HIN domain family member 1 [Source:HGNC Symbol;Acc:HGNC:28894]	1	158930796	158977059	protein_coding	1.291	-0.5997	3.581	0.000375	0.009198	-0.4886
IGHEP2	ENSG00000254017	ENSG00000254017	immunoglobulin heavy constant epsilon P2 (pseudogene) [Source:HGNC Symbol;Acc:HGNC:5524]	9	5113549	5114804	IG_C_pseudogene	1.29	0.196	4.123	4.373e-05	0.001482	1.483
RF00019	ENSG00000207034	ENSG00000207034	Y RNA [Source:RFAM;Acc:RF00019]	18	2778941	2779057	misc_RNA	1.283	0.3911	3.738	0.0002067	0.005645	0.02414
CASP1	ENSG00000137752	ENSG00000137752	caspase 1 [Source:HGNC Symbol;Acc:HGNC:1499]	11	105025443	105035250	protein_coding	1.281	5.25	5.187	3.09e-07	1.774e-05	5.901
AC025580.2	ENSG00000259354	ENSG00000259354	novel transcript, antisense to SLC30A4	15	45448427	45513767	lncRNA	1.28	2.256	4.09	5.021e-05	0.001659	1.24
HIST2H3DP1	ENSG00000213244	ENSG00000213244	H3 histone pseudogene 4 [Source:HGNC Symbol;Acc:HGNC:43797]	1	121118195	121118610	unprocessed_pseudogene	1.28	-1.67	4.025	6.55e-05	0.002101	1.161
ANK1	ENSG00000029534	ENSG00000029534	ankyrin 1 [Source:HGNC Symbol;Acc:HGNC:492]	8	41653220	41896762	protein_coding	1.279	-0.2733	3.83	0.0001444	0.004159	0.3875
AL356234.1	ENSG00000220412	ENSG00000220412	protein tyrosine phosphatase, non-receptor type 11 (PTPN11) pseudogene	6	137705423	137707201	processed_pseudogene	1.278	0.6655	3.966	8.341e-05	0.002603	0.8558
ANGPTL1	ENSG00000116194	ENSG00000116194	angiopoietin like 1 [Source:HGNC Symbol;Acc:HGNC:489]	1	178849535	178871077	protein_coding	1.278	-1.951	3.97	8.218e-05	0.002569	0.9531
SIDT1	ENSG00000072858	ENSG00000072858	SID1 transmembrane family member 1 [Source:HGNC Symbol;Acc:HGNC:25967]	3	113532555	113629575	protein_coding	1.277	3.696	4.892	1.342e-06	6.865e-05	4.583
AC107959.1	ENSG00000245025	ENSG00000245025	novel transcript, antisense to RHOBTB2	8	22984596	23019335	lncRNA	1.276	2.434	5.009	7.533e-07	4.012e-05	5.214
TRBC2	ENSG00000211772	ENSG00000211772	T cell receptor beta constant 2 [Source:HGNC Symbol;Acc:HGNC:12157]	7	142801041	142802748	TR_C_gene	1.275	0.8901	3.518	0.0004736	0.01101	-0.7708
MYO1G	ENSG00000136286	ENSG00000136286	myosin IG [Source:HGNC Symbol;Acc:HGNC:13880]	7	44962662	44979088	protein_coding	1.274	3.119	4.033	6.361e-05	0.002052	0.9616
SUCNR1	ENSG00000198829	ENSG00000198829	succinate receptor 1 [Source:HGNC Symbol;Acc:HGNC:4542]	3	151873643	151884619	protein_coding	1.271	-0.7091	3.562	0.0004021	0.00969	-0.5503
SECTM1	ENSG00000141574	ENSG00000141574	secreted and transmembrane 1 [Source:HGNC Symbol;Acc:HGNC:10707]	17	82321024	82334074	protein_coding	1.27	5.482	4.558	6.471e-06	0.000281	2.978
RN7SL471P	ENSG00000263426	ENSG00000263426	RNA, 7SL, cytoplasmic 471, pseudogene [Source:HGNC Symbol;Acc:HGNC:46487]	6	28977475	28977773	misc_RNA	1.268	-1.294	4.077	5.288e-05	0.001741	1.355
RUBCN	ENSG00000145016	ENSG00000145016	rubicon autophagy regulator [Source:HGNC Symbol;Acc:HGNC:28991]	3	197668867	197749727	protein_coding	1.268	5.599	8.441	3.266e-16	4.811e-14	26.03
HELB	ENSG00000127311	ENSG00000127311	DNA helicase B [Source:HGNC Symbol;Acc:HGNC:17196]	12	66302493	66343643	protein_coding	1.267	3.495	4.599	5.372e-06	0.000237	3.277
LMNB1-DT	ENSG00000251072	ENSG00000251072	LMNB1 divergent transcript [Source:HGNC Symbol;Acc:HGNC:53089]	5	126751963	126776486	lncRNA	1.266	-1.545	3.368	0.0008138	0.01693	-1.177
	ENSG00000287733	ENSG00000287733	novel transcript	7	135170816	135172414	lncRNA	1.265	1.285	3.637	0.0003035	0.007789	-0.381
AC068647.2	ENSG00000250271	ENSG00000250271	arylacetamide deacetylase (esterase) (AADAC) pseudogene	3	151797047	151808249	transcribed_unprocessed_pseudogene	1.263	-1.332	4.159	3.746e-05	0.001298	1.678
CDK18	ENSG00000117266	ENSG00000117266	cyclin dependent kinase 18 [Source:HGNC Symbol;Acc:HGNC:8751]	1	205504596	205532793	protein_coding	1.263	2.483	4.742	2.748e-06	0.00013	3.974
KCNA3	ENSG00000177272	ENSG00000177272	potassium voltage-gated channel subfamily A member 3 [Source:HGNC Symbol;Acc:HGNC:6221]	1	110672465	110674940	protein_coding	1.263	-0.9521	3.402	0.000721	0.01544	-1.08
SYNPO2	ENSG00000172403	ENSG00000172403	synaptopodin 2 [Source:HGNC Symbol;Acc:HGNC:17732]	4	118850688	119061247	protein_coding	1.263	2.37	4.462	1.001e-05	0.0004136	2.753
PLCH1	ENSG00000114805	ENSG00000114805	phospholipase C eta 1 [Source:HGNC Symbol;Acc:HGNC:29185]	3	155375580	155745071	protein_coding	1.261	5.026	3.838	0.0001395	0.004035	0.0798
LINC01138	ENSG00000274020	ENSG00000274020	long intergenic non-protein coding RNA 1138 [Source:HGNC Symbol;Acc:HGNC:49454]	1	148290889	148519604	lncRNA	1.257	2.194	4.964	9.412e-07	4.929e-05	5.017
ITK	ENSG00000113263	ENSG00000113263	IL2 inducible T cell kinase [Source:HGNC Symbol;Acc:HGNC:6171]	5	157142933	157255185	protein_coding	1.256	1.123	3.465	0.0005752	0.01287	-0.9624
P2RX5	ENSG00000083454	ENSG00000083454	purinergic receptor P2X 5 [Source:HGNC Symbol;Acc:HGNC:8536]	17	3672199	3696240	protein_coding	1.256	-1.883	3.623	0.0003199	0.008088	-0.3107
AC139495.3	ENSG00000250138	ENSG00000250138	POM121 membrane glycoprotein-like 1 (POM121L1) pseudogene	5	69631963	69636399	unprocessed_pseudogene	1.255	2.254	3.041	0.002475	0.03935	-2.37
NOCT	ENSG00000151014	ENSG00000151014	nocturnin [Source:HGNC Symbol;Acc:HGNC:14254]	4	139015781	139045939	protein_coding	1.255	2.263	4.592	5.539e-06	0.0002434	3.324
CRLF1	ENSG00000006016	ENSG00000006016	cytokine receptor like factor 1 [Source:HGNC Symbol;Acc:HGNC:2364]	19	18572220	18607741	protein_coding	1.254	0.8975	3.568	0.0003941	0.009554	-0.6002
GVINP1	ENSG00000254838	ENSG00000254838	GTPase, very large interferon inducible pseudogene 1 [Source:HGNC Symbol;Acc:HGNC:25813]	11	6713536	6746439	transcribed_unprocessed_pseudogene	1.254	3.429	4.575	5.991e-06	0.0002616	3.177
TRAC	ENSG00000277734	ENSG00000277734	T cell receptor alpha constant [Source:HGNC Symbol;Acc:HGNC:12029]	14	22547506	22552156	TR_C_gene	1.253	0.9573	3.547	0.0004258	0.01015	-0.6759
AC015911.3	ENSG00000267074	ENSG00000267074	novel transcript, sense intronic SLFN12L	17	35499690	35510270	lncRNA	1.252	-1.766	3.715	0.0002257	0.006114	0.01057
RNASE2	ENSG00000169385	ENSG00000169385	ribonuclease A family member 2 [Source:HGNC Symbol;Acc:HGNC:10045]	14	20955487	20956436	protein_coding	1.252	-2.349	3.486	0.0005334	0.01208	-0.7765
MUC3A	ENSG00000169894	ENSG00000169894	mucin 3A, cell surface associated [Source:HGNC Symbol;Acc:HGNC:7513]	7	100949534	100968347	protein_coding	1.251	-1.606	3.628	0.0003139	0.007974	-0.2981
TTC38	ENSG00000075234	ENSG00000075234	tetratricopeptide repeat domain 38 [Source:HGNC Symbol;Acc:HGNC:26082]	22	46267961	46294008	protein_coding	1.25	2.965	5.501	5.988e-08	3.792e-06	7.612
CYSLTR1	ENSG00000173198	ENSG00000173198	cysteinyl leukotriene receptor 1 [Source:HGNC Symbol;Acc:HGNC:17451]	X	78271468	78327691	protein_coding	1.248	1.117	3.678	0.0002599	0.006812	-0.2255
AL390719.1	ENSG00000217801	ENSG00000217801	protein tyrosine phosphatase family pseudogene	1	1059708	1069355	transcribed_unprocessed_pseudogene	1.244	0.2223	3.433	0.0006446	0.0141	-1.02
NOS3	ENSG00000164867	ENSG00000164867	nitric oxide synthase 3 [Source:HGNC Symbol;Acc:HGNC:7876]	7	150991017	151014588	protein_coding	1.244	0.5855	4.263	2.401e-05	0.0008771	2.032
STAP1	ENSG00000035720	ENSG00000035720	signal transducing adaptor family member 1 [Source:HGNC Symbol;Acc:HGNC:24133]	4	67558727	67607337	protein_coding	1.244	1.602	3.949	8.944e-05	0.002761	0.7342
IKBKE	ENSG00000263528	ENSG00000263528	inhibitor of nuclear factor kappa B kinase subunit epsilon [Source:HGNC Symbol;Acc:HGNC:14552]	1	206470476	206496889	protein_coding	1.24	3.471	5.47	7.054e-08	4.416e-06	7.429
BTN3A1	ENSG00000026950	ENSG00000026950	butyrophilin subfamily 3 member A1 [Source:HGNC Symbol;Acc:HGNC:1138]	6	26402237	26415208	protein_coding	1.238	4.745	6.117	1.898e-09	1.427e-07	10.85
ADPRH	ENSG00000144843	ENSG00000144843	ADP-ribosylarginine hydrolase [Source:HGNC Symbol;Acc:HGNC:269]	3	119579268	119589945	protein_coding	1.237	2.256	4.664	3.962e-06	0.0001787	3.642
PRKCQ	ENSG00000065675	ENSG00000065675	protein kinase C theta [Source:HGNC Symbol;Acc:HGNC:9410]	10	6427143	6580301	protein_coding	1.236	-0.149	3.56	0.0004058	0.009758	-0.576
LINC00689	ENSG00000231419	ENSG00000231419	long intergenic non-protein coding RNA 689 [Source:HGNC Symbol;Acc:HGNC:27217]	7	159006522	159030195	lncRNA	1.234	0.1848	3.299	0.00104	0.0204	-1.458
ASCL2	ENSG00000183734	ENSG00000183734	achaete-scute family bHLH transcription factor 2 [Source:HGNC Symbol;Acc:HGNC:739]	11	2268498	2270588	protein_coding	1.233	-0.05975	3.862	0.0001268	0.00373	0.5008
GNGT2	ENSG00000167083	ENSG00000167083	G protein subunit gamma transducin 2 [Source:HGNC Symbol;Acc:HGNC:4412]	17	49202791	49210574	protein_coding	1.232	-1.042	3.642	0.0002979	0.007654	-0.2619
AC008760.2	ENSG00000276980	ENSG00000276980	novel transcript, sense intronic C3	19	6716386	6717742	lncRNA	1.231	-0.2188	3.466	0.000572	0.01281	-0.8892
AC002511.2	ENSG00000233214	ENSG00000233214	novel transcript	19	35424062	35424652	lncRNA	1.229	-1.383	3.052	0.002389	0.03842	-2.161
PSMB8	ENSG00000204264	ENSG00000204264	proteasome 20S subunit beta 8 [Source:HGNC Symbol;Acc:HGNC:9545]	6	32840717	32844679	protein_coding	1.228	5.641	7.131	3.429e-12	3.338e-10	16.96
SHISA5	ENSG00000164054	ENSG00000164054	shisa family member 5 [Source:HGNC Symbol;Acc:HGNC:30376]	3	48467798	48504826	protein_coding	1.227	6.31	7.121	3.663e-12	3.535e-10	16.86
CD7	ENSG00000173762	ENSG00000173762	CD7 molecule [Source:HGNC Symbol;Acc:HGNC:1695]	17	82314868	82317608	protein_coding	1.225	1.447	3.351	0.0008637	0.01776	-1.351
CHRNB1	ENSG00000170175	ENSG00000170175	cholinergic receptor nicotinic beta 1 subunit [Source:HGNC Symbol;Acc:HGNC:1961]	17	7445061	7457710	protein_coding	1.225	1.685	4.764	2.478e-06	0.0001188	4.123
FAM46A	ENSG00000112773	ENSG00000112773	terminal nucleotidyltransferase 5A [Source:HGNC Symbol;Acc:HGNC:18345]	6	81491439	81752774	protein_coding	1.225	5.765	7.731	5.705e-14	7.044e-12	20.96
FAM20A	ENSG00000108950	ENSG00000108950	FAM20A golgi associated secretory pathway pseudokinase [Source:HGNC Symbol;Acc:HGNC:23015]	17	68535113	68601367	protein_coding	1.222	1.739	4.238	2.673e-05	0.0009688	1.867
HMCN2	ENSG00000148357	ENSG00000148357	hemicentin 2 [Source:HGNC Symbol;Acc:HGNC:21293]	9	130265882	130434123	protein_coding	1.222	2.432	3.985	7.724e-05	0.002435	0.8248
NDC80	ENSG00000080986	ENSG00000080986	NDC80 kinetochore complex component [Source:HGNC Symbol;Acc:HGNC:16909]	18	2571557	2616635	protein_coding	1.222	-0.1273	3.826	0.0001464	0.004207	0.3695
CLECL1	ENSG00000184293	ENSG00000184293	C-type lectin like 1 [Source:HGNC Symbol;Acc:HGNC:24462]	12	9715860	9733299	protein_coding	1.221	-2.073	3.672	0.0002656	0.006939	-0.1357
ASPHD2	ENSG00000128203	ENSG00000128203	aspartate beta-hydroxylase domain containing 2 [Source:HGNC Symbol;Acc:HGNC:30437]	22	26429260	26445015	protein_coding	1.22	1.149	4.196	3.206e-05	0.001135	1.731
CEP112	ENSG00000154240	ENSG00000154240	centrosomal protein 112 [Source:HGNC Symbol;Acc:HGNC:28514]	17	65635537	66192133	protein_coding	1.219	3.543	4.512	7.963e-06	0.0003378	2.89
RF00019	ENSG00000202533	ENSG00000202533	Y RNA [Source:RFAM;Acc:RF00019]	5	132468147	132468257	misc_RNA	1.219	-1.77	3.79	0.0001684	0.004748	0.2827
SUSD3	ENSG00000157303	ENSG00000157303	sushi domain containing 3 [Source:HGNC Symbol;Acc:HGNC:28391]	9	93058688	93085133	protein_coding	1.219	0.5525	3.924	9.917e-05	0.003008	0.7035
ANKRD33B	ENSG00000164236	ENSG00000164236	ankyrin repeat domain 33B [Source:HGNC Symbol;Acc:HGNC:35240]	5	10564070	10657816	protein_coding	1.215	1.33	3.176	0.001581	0.02827	-1.901
ARID5A	ENSG00000196843	ENSG00000196843	AT-rich interaction domain 5A [Source:HGNC Symbol;Acc:HGNC:17361]	2	96536743	96552634	protein_coding	1.215	4.828	4.369	1.511e-05	0.0005909	2.212
UPF3AP3	ENSG00000234709	ENSG00000234709	UPF3A pseudogene 3 [Source:HGNC Symbol;Acc:HGNC:38395]	9	99998301	99999069	transcribed_processed_pseudogene	1.215	-1.28	3.784	0.0001728	0.004853	0.2496
CD8B	ENSG00000172116	ENSG00000172116	CD8b molecule [Source:HGNC Symbol;Acc:HGNC:1707]	2	86815339	86861924	protein_coding	1.214	-0.7696	3.406	0.0007106	0.01529	-1.07
M1AP	ENSG00000159374	ENSG00000159374	meiosis 1 associated protein [Source:HGNC Symbol;Acc:HGNC:25183]	2	74557883	74648338	protein_coding	1.214	1.507	3.932	9.597e-05	0.002917	0.6783
RANGAP1	ENSG00000100401	ENSG00000100401	Ran GTPase activating protein 1 [Source:HGNC Symbol;Acc:HGNC:9854]	22	41244779	41286187	protein_coding	1.214	4.862	6.8	2.926e-11	2.629e-09	14.9
ENPP2	ENSG00000136960	ENSG00000136960	ectonucleotide pyrophosphatase/phosphodiesterase 2 [Source:HGNC Symbol;Acc:HGNC:3357]	8	119557086	119673453	protein_coding	1.213	2.214	3.951	8.886e-05	0.002747	0.7008
PIK3AP1	ENSG00000155629	ENSG00000155629	phosphoinositide-3-kinase adaptor protein 1 [Source:HGNC Symbol;Acc:HGNC:30034]	10	96593315	96720514	protein_coding	1.211	5.971	4.403	1.302e-05	0.0005186	2.281
AC243829.4	ENSG00000277089	ENSG00000277089	novel transcript, antisense CCL3	17	36072866	36090134	lncRNA	1.21	-1.575	3.647	0.0002927	0.007562	-0.2333
AC022916.1	ENSG00000266947	ENSG00000266947	novel transcript, antisense SLFN5	17	35231450	35242963	lncRNA	1.209	2.355	4.487	8.946e-06	0.000373	2.861
C17orf67	ENSG00000214226	ENSG00000214226	chromosome 17 open reading frame 67 [Source:HGNC Symbol;Acc:HGNC:27900]	17	56791913	56838773	protein_coding	1.209	0.1146	3.798	0.0001636	0.004623	0.257
UNC93B1	ENSG00000110057	ENSG00000110057	unc-93 homolog B1, TLR signaling regulator [Source:HGNC Symbol;Acc:HGNC:13481]	11	67991100	68004982	protein_coding	1.209	5.969	5.996	3.831e-09	2.804e-07	10.1
GFI1	ENSG00000162676	ENSG00000162676	growth factor independent 1 transcriptional repressor [Source:HGNC Symbol;Acc:HGNC:4237]	1	92473043	92486925	protein_coding	1.207	1.244	4.049	5.941e-05	0.001928	1.143
STARD5	ENSG00000172345	ENSG00000172345	StAR related lipid transfer domain containing 5 [Source:HGNC Symbol;Acc:HGNC:18065]	15	81309053	81324183	protein_coding	1.206	2.891	4.694	3.446e-06	0.000159	3.738
AC120193.1	ENSG00000253535	ENSG00000253535	novel transcript	8	24295814	24912073	lncRNA	1.205	-1.354	3.749	0.0001978	0.005443	0.1258
EHD2	ENSG00000024422	ENSG00000024422	EH domain containing 2 [Source:HGNC Symbol;Acc:HGNC:3243]	19	47713422	47743134	protein_coding	1.205	0.3748	3.622	0.0003211	0.00811	-0.382
PLEKHH1	ENSG00000054690	ENSG00000054690	pleckstrin homology, MyTH4 and FERM domain containing H1 [Source:HGNC Symbol;Acc:HGNC:17733]	14	67533290	67589612	protein_coding	1.204	5.376	4.417	1.22e-05	0.0004903	2.369
TMPRSS3	ENSG00000160183	ENSG00000160183	transmembrane serine protease 3 [Source:HGNC Symbol;Acc:HGNC:11877]	21	42371887	42396091	protein_coding	1.204	3.479	4.062	5.621e-05	0.001835	1.047
LINC02541	ENSG00000230943	ENSG00000230943	long intergenic non-protein coding RNA 2541 [Source:HGNC Symbol;Acc:HGNC:53574]	6	113616927	113650090	lncRNA	1.203	1.107	3.938	9.359e-05	0.002869	0.726
FAM78A	ENSG00000126882	ENSG00000126882	family with sequence similarity 78 member A [Source:HGNC Symbol;Acc:HGNC:25465]	9	131258076	131276510	protein_coding	1.203	1.386	3.705	0.0002349	0.006308	-0.1466
AL050403.2	ENSG00000270792	ENSG00000270792	novel transcript, antisense to JAG1	20	10672695	10994924	lncRNA	1.202	-1.371	3.933	9.552e-05	0.00291	0.8042
SLAMF6	ENSG00000162739	ENSG00000162739	SLAM family member 6 [Source:HGNC Symbol;Acc:HGNC:21392]	1	160485030	160523262	protein_coding	1.202	-0.5426	3.29	0.001069	0.02086	-1.453
MIR320E	ENSG00000211513	ENSG00000211513	microRNA 320e [Source:HGNC Symbol;Acc:HGNC:38230]	19	46709293	46709345	miRNA	1.199	-1.257	3.75	0.0001972	0.005435	0.1266
ADD2	ENSG00000075340	ENSG00000075340	adducin 2 [Source:HGNC Symbol;Acc:HGNC:244]	2	70607618	70768225	protein_coding	1.198	-1.842	3.418	0.0006818	0.01474	-1.008
AC098613.1	ENSG00000223552	ENSG00000223552	CCR5 antisense RNA [Source:HGNC Symbol;Acc:HGNC:54398]	3	46364955	46407059	lncRNA	1.198	-1.107	3.014	0.002702	0.04203	-2.279
KIF17	ENSG00000117245	ENSG00000117245	kinesin family member 17 [Source:HGNC Symbol;Acc:HGNC:19167]	1	20664014	20718017	protein_coding	1.198	2.053	4.096	4.886e-05	0.001621	1.278
AC245297.3	ENSG00000274265	ENSG00000274265	novel transcript	1	149175748	149259987	lncRNA	1.197	2.485	5.302	1.704e-07	1.01e-05	6.639
PRRX2	ENSG00000167157	ENSG00000167157	paired related homeobox 2 [Source:HGNC Symbol;Acc:HGNC:21338]	9	129665647	129722674	protein_coding	1.197	-0.5754	3.58	0.0003768	0.00921	-0.491
MTND4P14	ENSG00000236254	ENSG00000236254	MT-ND4 pseudogene 14 [Source:HGNC Symbol;Acc:HGNC:42201]	9	5107937	5109290	unprocessed_pseudogene	1.196	0.2088	3.87	0.0001231	0.00365	0.5165
LINC00944	ENSG00000256128	ENSG00000256128	long intergenic non-protein coding RNA 944 [Source:HGNC Symbol;Acc:HGNC:48640]	12	126729787	126772519	lncRNA	1.195	-2.135	3.503	0.0005012	0.01153	-0.7211
PDGFB	ENSG00000100311	ENSG00000100311	platelet derived growth factor subunit B [Source:HGNC Symbol;Acc:HGNC:8800]	22	39223359	39244982	protein_coding	1.195	-0.7958	3.509	0.0004889	0.01129	-0.7255
AC007381.1	ENSG00000228590	ENSG00000228590	MIR4432 host gene [Source:NCBI gene (formerly Entrezgene);Acc:106660609]	2	60336446	60439828	lncRNA	1.194	-2.245	3.399	0.0007301	0.01556	-1.066
AC060766.1	ENSG00000267102	ENSG00000267102	RAB32, member RAS oncogene family (RAB32) pseudogene	17	35409602	35410228	transcribed_processed_pseudogene	1.193	-1.166	3.818	0.0001513	0.004336	0.3711
LINC02159	ENSG00000253417	ENSG00000253417	long intergenic non-protein coding RNA 2159 [Source:HGNC Symbol;Acc:HGNC:27749]	5	160931778	160938626	lncRNA	1.193	0.03199	3.813	0.0001538	0.004386	0.3158
RASSF4	ENSG00000107551	ENSG00000107551	Ras association domain family member 4 [Source:HGNC Symbol;Acc:HGNC:20793]	10	44959407	44995891	protein_coding	1.193	2.446	4.387	1.395e-05	0.0005513	2.437
RN7SL265P	ENSG00000241709	ENSG00000241709	RNA, 7SL, cytoplasmic 265, pseudogene [Source:HGNC Symbol;Acc:HGNC:46281]	7	73732569	73732868	misc_RNA	1.193	-1.914	3.684	0.0002538	0.006694	-0.09532
S1PR2	ENSG00000267534	ENSG00000267534	sphingosine-1-phosphate receptor 2 [Source:HGNC Symbol;Acc:HGNC:3169]	19	10221433	10231331	protein_coding	1.191	1.992	4.747	2.688e-06	0.0001275	4.031
CXCL12	ENSG00000107562	ENSG00000107562	C-X-C motif chemokine ligand 12 [Source:HGNC Symbol;Acc:HGNC:10672]	10	44370165	44386493	protein_coding	1.19	-1.608	3.635	0.0003061	0.007819	-0.2738
CDC25B	ENSG00000101224	ENSG00000101224	cell division cycle 25B [Source:HGNC Symbol;Acc:HGNC:1726]	20	3786772	3806121	protein_coding	1.189	2.263	4.683	3.626e-06	0.0001652	3.727
SH2D1A	ENSG00000183918	ENSG00000183918	SH2 domain containing 1A [Source:HGNC Symbol;Acc:HGNC:10820]	X	124227868	124373197	protein_coding	1.189	-0.9622	3.354	0.0008571	0.01767	-1.237
LINC01358	ENSG00000237352	ENSG00000237352	long intergenic non-protein coding RNA 1358 [Source:HGNC Symbol;Acc:HGNC:50589]	1	58933643	59240555	lncRNA	1.188	-1.805	3.446	0.0006159	0.0136	-0.9152
AL513477.1	ENSG00000269896	ENSG00000269896	small nuclear ribonucleoprotein N (SNRPN) pseudogene	1	2350414	2352820	transcribed_processed_pseudogene	1.188	1.469	3.711	0.0002291	0.006174	-0.1282
ICOS	ENSG00000163600	ENSG00000163600	inducible T cell costimulator [Source:HGNC Symbol;Acc:HGNC:5351]	2	203936763	203961577	protein_coding	1.188	-0.9676	3.387	0.0007606	0.01607	-1.127
TCIM	ENSG00000176907	ENSG00000176907	transcriptional and immune response regulator [Source:HGNC Symbol;Acc:HGNC:1357]	8	40153482	40155310	protein_coding	1.188	2.537	4.136	4.131e-05	0.001415	1.405
VASH1	ENSG00000071246	ENSG00000071246	vasohibin 1 [Source:HGNC Symbol;Acc:HGNC:19964]	14	76761468	76783015	protein_coding	1.186	2.282	4.069	5.467e-05	0.001789	1.159
AC099063.4	ENSG00000284734	ENSG00000284734	novel transcript, antisense to GBP4	1	89198714	89207040	lncRNA	1.185	-0.8465	3.84	0.0001384	0.004013	0.4455
GATA6	ENSG00000141448	ENSG00000141448	GATA binding protein 6 [Source:HGNC Symbol;Acc:HGNC:4174]	18	22169589	22202528	protein_coding	1.185	1.359	4.034	6.332e-05	0.002046	1.082
LPAR6	ENSG00000139679	ENSG00000139679	lysophosphatidic acid receptor 6 [Source:HGNC Symbol;Acc:HGNC:15520]	13	48389567	48444704	protein_coding	1.184	3.043	4.737	2.81e-06	0.0001324	3.92
ELOVL7	ENSG00000164181	ENSG00000164181	ELOVL fatty acid elongase 7 [Source:HGNC Symbol;Acc:HGNC:26292]	5	60751791	60844274	protein_coding	1.182	1.627	4.077	5.301e-05	0.001743	1.234
GRAP2	ENSG00000100351	ENSG00000100351	GRB2 related adaptor protein 2 [Source:HGNC Symbol;Acc:HGNC:4563]	22	39901084	39973721	protein_coding	1.182	0.755	3.41	0.0007021	0.01514	-1.123
IL33	ENSG00000137033	ENSG00000137033	interleukin 33 [Source:HGNC Symbol;Acc:HGNC:16028]	9	6215786	6257983	protein_coding	1.182	4.21	3.476	0.0005516	0.01241	-1.143
POU2F3	ENSG00000137709	ENSG00000137709	POU class 2 homeobox 3 [Source:HGNC Symbol;Acc:HGNC:19864]	11	120236640	120319945	protein_coding	1.182	1.747	4.379	1.445e-05	0.0005684	2.446
CCDC68	ENSG00000166510	ENSG00000166510	coiled-coil domain containing 68 [Source:HGNC Symbol;Acc:HGNC:24350]	18	54901509	54959461	protein_coding	1.181	0.7146	4.092	4.963e-05	0.001642	1.344
LAIR1	ENSG00000167613	ENSG00000167613	leukocyte associated immunoglobulin like receptor 1 [Source:HGNC Symbol;Acc:HGNC:6477]	19	54351384	54370558	protein_coding	1.181	2.486	3.718	0.0002232	0.006066	-0.1689
CSF1R	ENSG00000182578	ENSG00000182578	colony stimulating factor 1 receptor [Source:HGNC Symbol;Acc:HGNC:2433]	5	150053291	150113372	protein_coding	1.18	2.91	3.881	0.0001177	0.003514	0.3984
SAMHD1	ENSG00000101347	ENSG00000101347	SAM and HD domain containing deoxynucleoside triphosphate triphosphohydrolase 1 [Source:HGNC Symbol;Acc:HGNC:15925]	20	36890229	36951843	protein_coding	1.18	7.569	6.436	2.835e-10	2.346e-08	12.54
AL135999.1	ENSG00000258727	ENSG00000258727	novel transcript, antisense to AP1G2	14	23561097	23568073	lncRNA	1.179	0.7058	3.859	0.0001286	0.003758	0.4548
FST	ENSG00000134363	ENSG00000134363	follistatin [Source:HGNC Symbol;Acc:HGNC:3971]	5	53480626	53487134	protein_coding	1.179	-0.4348	3.263	0.001175	0.02264	-1.541
HEXDC	ENSG00000169660	ENSG00000169660	hexosaminidase D [Source:HGNC Symbol;Acc:HGNC:26307]	17	82418318	82442645	protein_coding	1.178	2.925	4.666	3.929e-06	0.0001779	3.612
ZCWPW2	ENSG00000206559	ENSG00000206559	zinc finger CW-type and PWWP domain containing 2 [Source:HGNC Symbol;Acc:HGNC:23574]	3	28348721	28538122	protein_coding	1.178	-0.06957	3.864	0.000126	0.003728	0.5075
AC068491.3	ENSG00000270190	ENSG00000270190	novel transcript	2	111266868	111267473	lncRNA	1.176	-1.752	3.432	0.0006478	0.01415	-0.9621
HIST1H1T	ENSG00000187475	ENSG00000187475	H1.6 linker histone, cluster member [Source:HGNC Symbol;Acc:HGNC:4720]	6	26107412	26108135	protein_coding	1.176	-0.9818	3.401	0.0007236	0.01547	-1.081
IL15	ENSG00000164136	ENSG00000164136	interleukin 15 [Source:HGNC Symbol;Acc:HGNC:5977]	4	141636583	141733987	protein_coding	1.176	1.694	4.38	1.44e-05	0.0005671	2.457
TBX21	ENSG00000073861	ENSG00000073861	T-box transcription factor 21 [Source:HGNC Symbol;Acc:HGNC:11599]	17	47733236	47746122	protein_coding	1.176	-0.7151	3.3	0.001034	0.02034	-1.415
AXL	ENSG00000167601	ENSG00000167601	AXL receptor tyrosine kinase [Source:HGNC Symbol;Acc:HGNC:905]	19	41219223	41261766	protein_coding	1.175	2.883	4.626	4.721e-06	0.0002104	3.435
THEMIS	ENSG00000172673	ENSG00000172673	thymocyte selection associated [Source:HGNC Symbol;Acc:HGNC:21569]	6	127708072	127918631	protein_coding	1.175	1.067	3.619	0.0003249	0.008169	-0.4314
AC055764.2	ENSG00000273375	ENSG00000273375	novel transcript	3	197789700	197790369	lncRNA	1.174	-1.759	3.86	0.0001278	0.003741	0.5396
FGF14-IT1	ENSG00000243319	ENSG00000243319	FGF14 intronic transcript 1 [Source:HGNC Symbol;Acc:HGNC:42774]	13	102292327	102394519	lncRNA	1.174	0.1268	3.659	0.0002799	0.007276	-0.2425
	ENSG00000286540	ENSG00000286540	novel transcript	6	120462511	120706789	lncRNA	1.173	-1.988	3.866	0.0001251	0.003707	0.5626
CLDN3	ENSG00000165215	ENSG00000165215	claudin 3 [Source:HGNC Symbol;Acc:HGNC:2045]	7	73768997	73770270	protein_coding	1.173	3.412	3.439	0.0006318	0.01385	-1.204
MTATP6P11	ENSG00000228097	ENSG00000228097	MT-ATP6 pseudogene 11 [Source:HGNC Symbol;Acc:HGNC:52057]	9	5099560	5100229	unprocessed_pseudogene	1.172	-0.8724	3.799	0.0001629	0.004614	0.2959
GALM	ENSG00000143891	ENSG00000143891	galactose mutarotase [Source:HGNC Symbol;Acc:HGNC:24063]	2	38666081	38741237	protein_coding	1.171	3.572	4.694	3.446e-06	0.000159	3.692
RAB43	ENSG00000172780	ENSG00000172780	RAB43, member RAS oncogene family [Source:HGNC Symbol;Acc:HGNC:19983]	3	129087569	129122801	protein_coding	1.171	0.2677	3.538	0.0004401	0.01037	-0.6657
TAF4B	ENSG00000141384	ENSG00000141384	TATA-box binding protein associated factor 4b [Source:HGNC Symbol;Acc:HGNC:11538]	18	26226445	26391685	protein_coding	1.171	2.011	4.285	2.18e-05	0.000811	2.044
CX3CR1	ENSG00000168329	ENSG00000168329	C-X3-C motif chemokine receptor 1 [Source:HGNC Symbol;Acc:HGNC:2558]	3	39263495	39281735	protein_coding	1.17	0.7563	3.374	0.0007966	0.01664	-1.24
AC073283.1	ENSG00000225187	ENSG00000225187	novel transcript	2	47067822	47071204	lncRNA	1.169	-1.48	3.787	0.0001706	0.004802	0.2666
DIP2C	ENSG00000151240	ENSG00000151240	disco interacting protein 2 homolog C [Source:HGNC Symbol;Acc:HGNC:29150]	10	274190	689668	protein_coding	1.168	3.799	4.839	1.727e-06	8.612e-05	4.337
CHODL	ENSG00000154645	ENSG00000154645	chondrolectin [Source:HGNC Symbol;Acc:HGNC:17807]	21	17901263	18267373	protein_coding	1.167	-1.295	3.673	0.0002653	0.006939	-0.1472
WHRN	ENSG00000095397	ENSG00000095397	whirlin [Source:HGNC Symbol;Acc:HGNC:16361]	9	114402080	114505473	protein_coding	1.167	4.577	4.821	1.89e-06	9.342e-05	4.201
LINC02328	ENSG00000258733	ENSG00000258733	long intergenic non-protein coding RNA 2328 [Source:HGNC Symbol;Acc:HGNC:53248]	14	85911438	86161500	lncRNA	1.166	-1.206	3.38	0.0007802	0.01637	-1.144
CD209	ENSG00000090659	ENSG00000090659	CD209 molecule [Source:HGNC Symbol;Acc:HGNC:1641]	19	7739993	7747564	protein_coding	1.166	-0.4522	3.303	0.001024	0.0202	-1.415
NAPA	ENSG00000105402	ENSG00000105402	NSF attachment protein alpha [Source:HGNC Symbol;Acc:HGNC:7641]	19	47487637	47515091	protein_coding	1.166	5.567	5.984	4.102e-09	2.992e-07	10.06
APOBEC3D	ENSG00000243811	ENSG00000243811	apolipoprotein B mRNA editing enzyme catalytic subunit 3D [Source:HGNC Symbol;Acc:HGNC:17354]	22	39021113	39033277	protein_coding	1.165	-1.038	3.908	0.0001057	0.003186	0.7026
AP001347.1	ENSG00000224905	ENSG00000224905	novel transcript, antisense to LIPI	21	14027419	14144468	lncRNA	1.163	-1.218	3.69	0.0002482	0.006593	-0.08674
LYSMD2	ENSG00000140280	ENSG00000140280	LysM domain containing 2 [Source:HGNC Symbol;Acc:HGNC:28571]	15	51723011	51751585	protein_coding	1.162	2.75	4.839	1.734e-06	8.612e-05	4.405
MDK	ENSG00000110492	ENSG00000110492	midkine [Source:HGNC Symbol;Acc:HGNC:6972]	11	46380756	46383837	protein_coding	1.162	4.929	5.278	1.935e-07	1.137e-05	6.37
DBF4B	ENSG00000161692	ENSG00000161692	DBF4 zinc finger B [Source:HGNC Symbol;Acc:HGNC:17883]	17	44708608	44752264	protein_coding	1.159	1.561	4.191	3.269e-05	0.001152	1.691
TMEM176B	ENSG00000106565	ENSG00000106565	transmembrane protein 176B [Source:HGNC Symbol;Acc:HGNC:29596]	7	150791285	150801360	protein_coding	1.159	0.6131	3.454	0.0005986	0.0133	-0.9695
AC060766.4	ENSG00000267547	ENSG00000267547	novel transcript	17	35403837	35404373	lncRNA	1.158	-1.895	3.75	0.000197	0.005435	0.1397
GPR174	ENSG00000147138	ENSG00000147138	G protein-coupled receptor 174 [Source:HGNC Symbol;Acc:HGNC:30245]	X	79144688	79175318	protein_coding	1.157	0.1069	3.094	0.002085	0.03469	-2.085
CR1L	ENSG00000197721	ENSG00000197721	complement C3b/C4b receptor 1 like [Source:HGNC Symbol;Acc:HGNC:2335]	1	207645113	207738416	protein_coding	1.155	0.5277	3.605	0.000343	0.008535	-0.448
STAU2-AS1	ENSG00000253302	ENSG00000253302	STAU2 antisense RNA 1 [Source:HGNC Symbol;Acc:HGNC:44101]	8	73420004	73441526	lncRNA	1.154	-1.26	3.685	0.0002534	0.006694	-0.105
STARD4	ENSG00000164211	ENSG00000164211	StAR related lipid transfer domain containing 4 [Source:HGNC Symbol;Acc:HGNC:18058]	5	111496033	111512590	protein_coding	1.154	2.294	4.314	1.925e-05	0.0007285	2.145
VAMP5	ENSG00000168899	ENSG00000168899	vesicle associated membrane protein 5 [Source:HGNC Symbol;Acc:HGNC:12646]	2	85584431	85593406	protein_coding	1.154	2.806	4.882	1.409e-06	7.157e-05	4.6
NLRC3	ENSG00000167984	ENSG00000167984	NLR family CARD domain containing 3 [Source:HGNC Symbol;Acc:HGNC:29889]	16	3539033	3577403	protein_coding	1.153	1.447	3.432	0.000648	0.01415	-1.087
SMPD3	ENSG00000103056	ENSG00000103056	sphingomyelin phosphodiesterase 3 [Source:HGNC Symbol;Acc:HGNC:14240]	16	68358327	68448508	protein_coding	1.153	4.366	4.317	1.901e-05	0.0007217	2.016
CD1D	ENSG00000158473	ENSG00000158473	CD1d molecule [Source:HGNC Symbol;Acc:HGNC:1637]	1	158178030	158186427	protein_coding	1.151	-0.9371	3.142	0.001774	0.03061	-1.901
VCAM1	ENSG00000162692	ENSG00000162692	vascular cell adhesion molecule 1 [Source:HGNC Symbol;Acc:HGNC:12663]	1	100719742	100739045	protein_coding	1.15	-1.966	3.318	0.0009722	0.01943	-1.331
AC005062.1	ENSG00000243004	ENSG00000243004	novel transcript, sense overlapping to MACC1	7	19918981	20140453	lncRNA	1.148	2.148	3.947	9.025e-05	0.002778	0.6998
SDSL	ENSG00000139410	ENSG00000139410	serine dehydratase like [Source:HGNC Symbol;Acc:HGNC:30404]	12	113422380	113438276	protein_coding	1.148	0.8955	4.137	4.119e-05	0.001413	1.51
MOCOS	ENSG00000075643	ENSG00000075643	molybdenum cofactor sulfurase [Source:HGNC Symbol;Acc:HGNC:18234]	18	36187497	36272157	protein_coding	1.147	3.489	4.363	1.551e-05	0.0006036	2.266
PKD1L1	ENSG00000158683	ENSG00000158683	polycystin 1 like 1, transient receptor potential channel interacting [Source:HGNC Symbol;Acc:HGNC:18053]	7	47740202	47948466	protein_coding	1.147	0.2073	3.924	9.921e-05	0.003008	0.7207
ARSDP1	ENSG00000225117	ENSG00000225117	arylsulfatase D pseudogene 1 [Source:HGNC Symbol;Acc:HGNC:718]	Y	12354096	12387328	unprocessed_pseudogene	1.145	-1.834	3.452	0.0006022	0.01336	-0.8935
HLA-DRB1	ENSG00000196126	ENSG00000196126	major histocompatibility complex, class II, DR beta 1 [Source:HGNC Symbol;Acc:HGNC:4948]	6	32578769	32589848	protein_coding	1.144	5.416	5.095	4.921e-07	2.726e-05	5.445
RPL17P10	ENSG00000224672	ENSG00000224672	ribosomal protein L17 pseudogene 10 [Source:HGNC Symbol;Acc:HGNC:35838]	2	201102089	201102957	processed_pseudogene	1.144	-0.8169	3.206	0.001433	0.0263	-1.709
C2orf66	ENSG00000187944	ENSG00000187944	chromosome 2 open reading frame 66 [Source:HGNC Symbol;Acc:HGNC:33809]	2	196804417	196809355	protein_coding	1.142	0.5795	3.632	0.0003091	0.007887	-0.3554
RAET1E	ENSG00000164520	ENSG00000164520	retinoic acid early transcript 1E [Source:HGNC Symbol;Acc:HGNC:16793]	6	149883375	149898102	protein_coding	1.142	1.424	3.612	0.0003343	0.008329	-0.4744
VSIG4	ENSG00000155659	ENSG00000155659	V-set and immunoglobulin domain containing 4 [Source:HGNC Symbol;Acc:HGNC:17032]	X	66021738	66040125	protein_coding	1.142	-0.4916	3.054	0.002379	0.03832	-2.182
RNASE6	ENSG00000169413	ENSG00000169413	ribonuclease A family member k6 [Source:HGNC Symbol;Acc:HGNC:10048]	14	20781268	20782467	protein_coding	1.139	0.9013	3.565	0.0003975	0.009611	-0.6043
SLFN12L	ENSG00000205045	ENSG00000205045	schlafen family member 12 like [Source:HGNC Symbol;Acc:HGNC:33920]	17	35464249	35487857	protein_coding	1.139	-0.4154	3.615	0.0003306	0.008264	-0.3745
ZNF620	ENSG00000177842	ENSG00000177842	zinc finger protein 620 [Source:HGNC Symbol;Acc:HGNC:28742]	3	40477131	40518736	protein_coding	1.139	0.6218	3.978	7.97e-05	0.002495	0.9059
U62317.5	ENSG00000273272	ENSG00000273272	novel transcript	22	50541108	50543011	lncRNA	1.138	2.908	3.109	0.001985	0.03332	-2.214
TRIM69	ENSG00000185880	ENSG00000185880	tripartite motif containing 69 [Source:HGNC Symbol;Acc:HGNC:17857]	15	44728988	44767829	protein_coding	1.136	5.774	5.715	1.862e-08	1.258e-06	8.587
IL12RB2	ENSG00000081985	ENSG00000081985	interleukin 12 receptor subunit beta 2 [Source:HGNC Symbol;Acc:HGNC:5972]	1	67307364	67398724	protein_coding	1.134	-0.7738	3.339	0.000903	0.01829	-1.289
AC004847.1	ENSG00000260997	ENSG00000260997	novel transcript, overlapping MYO1G	7	44958999	44960909	lncRNA	1.133	-0.9893	3.177	0.001578	0.02826	-1.793
AC244502.1	ENSG00000251002	ENSG00000251002	novel transcript, antisense to IG_gene_cluster	14	22197446	22482959	lncRNA	1.133	-1.442	3.367	0.0008166	0.01698	-1.18
EBF4	ENSG00000088881	ENSG00000088881	EBF family member 4 [Source:HGNC Symbol;Acc:HGNC:29278]	20	2692874	2760108	protein_coding	1.133	1.698	3.911	0.0001042	0.003145	0.5951
RIN2	ENSG00000132669	ENSG00000132669	Ras and Rab interactor 2 [Source:HGNC Symbol;Acc:HGNC:18750]	20	19757606	20002457	protein_coding	1.132	6.059	6.519	1.704e-10	1.437e-08	13.12
ADAM19	ENSG00000135074	ENSG00000135074	ADAM metallopeptidase domain 19 [Source:HGNC Symbol;Acc:HGNC:197]	5	157395534	157575775	protein_coding	1.13	3.493	3.056	0.002362	0.03818	-2.408
JADE2	ENSG00000043143	ENSG00000043143	jade family PHD finger 2 [Source:HGNC Symbol;Acc:HGNC:22984]	5	134524312	134583230	protein_coding	1.129	5.381	6.158	1.489e-09	1.142e-07	11.05
RNF7P1	ENSG00000239831	ENSG00000239831	ring finger protein 7 pseudogene 1 [Source:HGNC Symbol;Acc:HGNC:43425]	3	57519669	57520010	processed_pseudogene	1.129	2.182	3.38	0.0007802	0.01637	-1.312
RBMS2	ENSG00000076067	ENSG00000076067	RNA binding motif single stranded interacting protein 2 [Source:HGNC Symbol;Acc:HGNC:9909]	12	56521820	56596193	protein_coding	1.128	5.738	6.597	1.048e-10	9.046e-09	13.62
LIFR	ENSG00000113594	ENSG00000113594	LIF receptor subunit alpha [Source:HGNC Symbol;Acc:HGNC:6597]	5	38474668	38608354	protein_coding	1.126	4.726	4.431	1.149e-05	0.0004669	2.472
PI4K2B	ENSG00000038210	ENSG00000038210	phosphatidylinositol 4-kinase type 2 beta [Source:HGNC Symbol;Acc:HGNC:18215]	4	25160663	25279204	protein_coding	1.125	4.154	5.559	4.367e-08	2.83e-06	7.851
STX19	ENSG00000178750	ENSG00000178750	syntaxin 19 [Source:HGNC Symbol;Acc:HGNC:19300]	3	94014365	94028597	protein_coding	1.125	0.2725	3.72	0.0002217	0.006034	-0.03309
ZNF132	ENSG00000131849	ENSG00000131849	zinc finger protein 132 [Source:HGNC Symbol;Acc:HGNC:12916]	19	58432814	58440153	protein_coding	1.125	1.468	3.74	0.0002045	0.005614	-0.0246
ANKFY1	ENSG00000185722	ENSG00000185722	ankyrin repeat and FYVE domain containing 1 [Source:HGNC Symbol;Acc:HGNC:20763]	17	4163821	4263995	protein_coding	1.124	6.25	7.391	5.978e-13	6.54e-11	18.64
MIR200B	ENSG00000207730	ENSG00000207730	microRNA 200b [Source:HGNC Symbol;Acc:HGNC:31579]	1	1167104	1167198	miRNA	1.124	-1.009	3.122	0.001899	0.03208	-1.959
C6orf222	ENSG00000189325	ENSG00000189325	BCL2 interacting protein 5 [Source:HGNC Symbol;Acc:HGNC:33769]	6	36315761	36336888	protein_coding	1.123	-1.71	3.133	0.001828	0.03134	-1.91
AL021707.6	ENSG00000272669	ENSG00000272669	novel transcript, antisense to SUN2	22	38742625	38743115	lncRNA	1.123	2.659	3.762	0.0001883	0.005253	-0.02037
BTN2A3P	ENSG00000124549	ENSG00000124549	butyrophilin subfamily 2 member A3, pseudogene [Source:HGNC Symbol;Acc:HGNC:13229]	6	26421391	26432383	transcribed_unprocessed_pseudogene	1.122	0.3991	3.814	0.0001538	0.004386	0.3032
ARHGAP11B	ENSG00000187951	ENSG00000187951	OTU deubiquitinase 7A pseudogene [Source:NCBI gene (formerly Entrezgene);Acc:100288637]	15	30658717	30772993	lncRNA	1.122	-0.7533	3.663	0.0002752	0.007163	-0.1935
AC097376.1	ENSG00000248863	ENSG00000248863	glucose-fructose oxidoreductase domain containing 2 (GFOD2) pseudogene	4	139426299	139430884	transcribed_processed_pseudogene	1.121	-0.723	3.602	0.0003466	0.008606	-0.4079
DOK2	ENSG00000147443	ENSG00000147443	docking protein 2 [Source:HGNC Symbol;Acc:HGNC:2991]	8	21908873	21913690	protein_coding	1.12	0.533	3.206	0.001433	0.0263	-1.763
AC241585.2	ENSG00000272419	ENSG00000272419	long intergenic non-protein coding RNA 1145 [Source:HGNC Symbol;Acc:HGNC:49462]	1	145164099	145216058	transcribed_unprocessed_pseudogene	1.119	2.37	4.607	5.166e-06	0.0002288	3.39
EGR4	ENSG00000135625	ENSG00000135625	early growth response 4 [Source:HGNC Symbol;Acc:HGNC:3241]	2	73290929	73293701	protein_coding	1.119	-2.248	3.032	0.002554	0.04014	-2.205
AC008026.3	ENSG00000264546	ENSG00000264546	novel transcript	17	62549726	62552121	lncRNA	1.118	-0.07543	3.692	0.0002462	0.006548	-0.1133
	ENSG00000286940	ENSG00000286940	MICB divergent transcript [Source:NCBI gene (formerly Entrezgene);Acc:102725068]	6	31479973	31494935	lncRNA	1.117	-1.886	3.42	0.0006756	0.01462	-0.9984
AC098827.1	ENSG00000248466	ENSG00000248466	pseudogene similar to part of LIM and senescent cell antigen-like domains 2 (LIMS2)	4	36065060	36065726	processed_pseudogene	1.116	-1.591	3.548	0.0004239	0.01013	-0.5737
AC090912.2	ENSG00000266850	ENSG00000266850	novel transcript, antisense to RBBP8	18	22723491	22907721	lncRNA	1.116	-1.785	3.621	0.0003226	0.008138	-0.3183
AC241377.4	ENSG00000285215	ENSG00000285215	novel pseudogene, similar to phosphodiesterase 4D interacting protein PDE4DIP	1	120963645	120977585	transcribed_unprocessed_pseudogene	1.115	-1.615	3.458	0.0005899	0.01313	-0.8777
AC011287.1	ENSG00000229618	ENSG00000229618	novel transcript	7	12726152	13751920	lncRNA	1.115	-1.374	3.373	0.0008009	0.01671	-1.163
SLC16A4	ENSG00000168679	ENSG00000168679	solute carrier family 16 member 4 [Source:HGNC Symbol;Acc:HGNC:10925]	1	110362851	110391082	protein_coding	1.115	1.67	3.813	0.0001538	0.004386	0.229
TIFAB	ENSG00000255833	ENSG00000255833	TIFA inhibitor [Source:HGNC Symbol;Acc:HGNC:34024]	5	135444226	135452351	protein_coding	1.115	-2.356	3.212	0.001401	0.02597	-1.66
DRAP1	ENSG00000175550	ENSG00000175550	DR1 associated protein 1 [Source:HGNC Symbol;Acc:HGNC:3019]	11	65919274	65921563	protein_coding	1.114	4.359	7.208	2.055e-12	2.064e-10	17.53
HIST2H3D	ENSG00000183598	ENSG00000183598	H3 clustered histone 13 [Source:HGNC Symbol;Acc:HGNC:25311]	1	149813225	149813693	protein_coding	1.114	0.8666	3.313	0.0009875	0.01962	-1.438
AC027288.3	ENSG00000257894	ENSG00000257894	novel transcript	12	79341205	79503396	lncRNA	1.114	-1.702	3.647	0.0002929	0.007562	-0.2304
AP006248.4	ENSG00000279932	ENSG00000279932	novel transcript, sense intronic SLC7A2	8	17510613	17511300	lncRNA	1.114	-1.38	3.592	0.0003604	0.008908	-0.4277
	ENSG00000287001	ENSG00000287001	novel transcript	19	50136859	50148230	lncRNA	1.114	-1.327	3.401	0.0007245	0.01547	-1.072
BTN3A2	ENSG00000186470	ENSG00000186470	butyrophilin subfamily 3 member A2 [Source:HGNC Symbol;Acc:HGNC:1139]	6	26365159	26378320	protein_coding	1.113	4.813	5.337	1.425e-07	8.63e-06	6.676
LAMA1	ENSG00000101680	ENSG00000101680	laminin subunit alpha 1 [Source:HGNC Symbol;Acc:HGNC:6481]	18	6941742	7117797	protein_coding	1.113	-0.4754	3.382	0.000774	0.01627	-1.156
PLEKHO1	ENSG00000023902	ENSG00000023902	pleckstrin homology domain containing O1 [Source:HGNC Symbol;Acc:HGNC:24310]	1	150149183	150164720	protein_coding	1.113	3.67	4.365	1.538e-05	0.0005993	2.271
TNFSF13	ENSG00000161955	ENSG00000161955	TNF superfamily member 13 [Source:HGNC Symbol;Acc:HGNC:11928]	17	7558292	7561608	protein_coding	1.113	1.662	4.321	1.868e-05	0.0007118	2.213
RUSC1-AS1	ENSG00000225855	ENSG00000225855	RUSC1 antisense RNA 1 [Source:HGNC Symbol;Acc:HGNC:26680]	1	155316863	155324176	lncRNA	1.11	0.6973	3.771	0.0001816	0.00508	0.1356
PDCD1	ENSG00000188389	ENSG00000188389	programmed cell death 1 [Source:HGNC Symbol;Acc:HGNC:8760]	2	241849884	241858894	protein_coding	1.11	-1.538	3.199	0.001464	0.02665	-1.711
YWHAEP1	ENSG00000232727	ENSG00000232727	tyrosine 3-monooxygenase/tryptophan 5-monooxygenase activation protein epsilon pseudogene 1 [Source:HGNC Symbol;Acc:HGNC:49442]	7	64433830	64434592	processed_pseudogene	1.109	0.3692	3.262	0.001179	0.02268	-1.578
AL353616.2	ENSG00000226337	ENSG00000226337	TMEM252 divergent transcript [Source:HGNC Symbol;Acc:HGNC:54377]	9	68541036	68644442	lncRNA	1.108	-1.513	3.406	0.000712	0.01529	-1.053
MYH3	ENSG00000109063	ENSG00000109063	myosin heavy chain 3 [Source:HGNC Symbol;Acc:HGNC:7573]	17	10628526	10657309	protein_coding	1.107	1.03	4.008	7.046e-05	0.002241	1.001
	ENSG00000286885	ENSG00000286885	novel transcript	6	17586899	17600191	lncRNA	1.104	-0.2596	3.054	0.002378	0.03832	-2.189
BTC	ENSG00000174808	ENSG00000174808	betacellulin [Source:HGNC Symbol;Acc:HGNC:1121]	4	74744759	74794523	protein_coding	1.103	2.964	3.815	0.000153	0.004381	0.1503
LINC01752	ENSG00000224961	ENSG00000224961	long intergenic non-protein coding RNA 1752 [Source:HGNC Symbol;Acc:HGNC:52540]	20	10696949	10754033	lncRNA	1.103	-0.8196	3.687	0.0002513	0.006659	-0.1067
AL132989.1	ENSG00000258682	ENSG00000258682	novel transcript, sense overlapping PSMA3	14	58264662	58269681	lncRNA	1.1	-1.373	3.541	0.0004348	0.01028	-0.6008
	ENSG00000287839	ENSG00000287839	novel transcript	1	155626757	155637604	lncRNA	1.1	-0.3285	3.314	0.0009845	0.0196	-1.381
CPO	ENSG00000144410	ENSG00000144410	carboxypeptidase O [Source:HGNC Symbol;Acc:HGNC:21011]	2	206939518	206969474	protein_coding	1.099	-1.256	3.62	0.000324	0.008163	-0.3317
TRIM26	ENSG00000234127	ENSG00000234127	tripartite motif containing 26 [Source:HGNC Symbol;Acc:HGNC:12962]	6	30184455	30213427	protein_coding	1.099	5.666	6.35	4.761e-10	3.799e-08	12.15
ELAVL4	ENSG00000162374	ENSG00000162374	ELAV like RNA binding protein 4 [Source:HGNC Symbol;Acc:HGNC:3315]	1	50024029	50203772	protein_coding	1.096	-2.046	3.2	0.001458	0.02663	-1.699
LINC00623	ENSG00000226067	ENSG00000226067	long intergenic non-protein coding RNA 623 [Source:HGNC Symbol;Acc:HGNC:44252]	1	120913184	121009291	lncRNA	1.096	1.863	4.275	2.279e-05	0.0008381	2.015
MIR4308	ENSG00000265432	ENSG00000265432	microRNA 4308 [Source:HGNC Symbol;Acc:HGNC:38206]	14	54878113	54878193	miRNA	1.096	-1.279	3.072	0.002243	0.03677	-2.104
RNASE1	ENSG00000129538	ENSG00000129538	ribonuclease A family member 1, pancreatic [Source:HGNC Symbol;Acc:HGNC:10044]	14	20801228	20802855	protein_coding	1.096	1.568	3.58	0.0003759	0.009199	-0.5918
RARRES1	ENSG00000118849	ENSG00000118849	retinoic acid receptor responder 1 [Source:HGNC Symbol;Acc:HGNC:9867]	3	158696892	158732489	protein_coding	1.09	4.404	3.618	0.0003259	0.008182	-0.6586
AL031663.2	ENSG00000237464	ENSG00000237464	novel transcript	20	45487613	45490248	lncRNA	1.089	-0.6157	3.164	0.001651	0.02916	-1.844
RGL1	ENSG00000143344	ENSG00000143344	ral guanine nucleotide dissociation stimulator like 1 [Source:HGNC Symbol;Acc:HGNC:30281]	1	183636085	183928532	protein_coding	1.089	4.646	5.409	9.743e-08	6.031e-06	7.048
SKAP1	ENSG00000141293	ENSG00000141293	src kinase associated phosphoprotein 1 [Source:HGNC Symbol;Acc:HGNC:15605]	17	48133442	48430275	protein_coding	1.088	0.9281	3.334	0.0009191	0.0185	-1.381
AC017002.4	ENSG00000271635	ENSG00000271635	DBF4 zinc finger pseudogene 2 [Source:HGNC Symbol;Acc:HGNC:45060]	2	111558413	111559937	processed_pseudogene	1.087	-1.404	3.542	0.0004342	0.01027	-0.5991
AP001962.1	ENSG00000279913	ENSG00000279913	TEC	4	99844138	99844696	TEC	1.087	0.6094	3.477	0.0005508	0.01241	-0.8868
CYP24A1	ENSG00000019186	ENSG00000019186	cytochrome P450 family 24 subfamily A member 1 [Source:HGNC Symbol;Acc:HGNC:2602]	20	54153446	54173986	protein_coding	1.086	2.641	3.207	0.001426	0.02626	-1.887
TPX2	ENSG00000088325	ENSG00000088325	TPX2 microtubule nucleation factor [Source:HGNC Symbol;Acc:HGNC:1249]	20	31739271	31801805	protein_coding	1.086	0.9567	3.546	0.0004278	0.01016	-0.6746
AC079336.3	ENSG00000265337	ENSG00000265337	novel transcript, sense intronic MYO1D	17	32529008	32530049	lncRNA	1.085	-1.752	3.525	0.0004622	0.01081	-0.6503
AC099343.3	ENSG00000271646	ENSG00000271646	IRF2 divergent transcript [Source:HGNC Symbol;Acc:HGNC:54871]	4	184474802	184477304	lncRNA	1.084	3.077	4.206	3.07e-05	0.001094	1.654
SEPT4-AS1	ENSG00000264672	ENSG00000264672	SEPTIN4 antisense RNA 1 [Source:HGNC Symbol;Acc:HGNC:51345]	17	58519837	58557799	lncRNA	1.083	-0.8318	3.596	0.0003541	0.008782	-0.4247
MTCO1P11	ENSG00000224083	ENSG00000224083	MT-CO1 pseudogene 11 [Source:HGNC Symbol;Acc:HGNC:52013]	9	5096666	5098193	unprocessed_pseudogene	1.083	0.8398	3.537	0.0004422	0.01041	-0.6944
NUDCD1	ENSG00000120526	ENSG00000120526	NudC domain containing 1 [Source:HGNC Symbol;Acc:HGNC:24306]	8	109240919	109334121	protein_coding	1.083	2.341	3.884	0.0001164	0.003489	0.4484
AC079416.1	ENSG00000261056	ENSG00000261056	thyroid hormone receptor interactor 13 (TRIP13) pseudogene	16	53298224	53299792	transcribed_processed_pseudogene	1.082	-0.3905	3.47	0.0005641	0.01267	-0.8669
OLFML2B	ENSG00000162745	ENSG00000162745	olfactomedin like 2B [Source:HGNC Symbol;Acc:HGNC:24558]	1	161983192	162023869	protein_coding	1.082	-0.594	3.131	0.001844	0.03154	-1.945
PCDHAC2	ENSG00000243232	ENSG00000243232	protocadherin alpha subfamily C, 2 [Source:HGNC Symbol;Acc:HGNC:8677]	5	140966470	141012347	protein_coding	1.082	0.5612	3.377	0.000789	0.01651	-1.216
AC005840.4	ENSG00000276718	ENSG00000276718	novel transcript, antisense to VAMP1	12	6466537	6467135	lncRNA	1.081	-1.617	3.527	0.0004579	0.01075	-0.6438
RNU4-24P	ENSG00000201435	ENSG00000201435	RNA, U4 small nuclear 24, pseudogene [Source:HGNC Symbol;Acc:HGNC:46960]	12	96303375	96303513	snRNA	1.08	-1.81	3.491	0.0005234	0.01194	-0.7642
AC118553.2	ENSG00000283761	ENSG00000283761	novel protein	1	99970011	100083321	protein_coding	1.079	-0.05523	3.389	0.0007547	0.01599	-1.148
HIST2H2BA	ENSG00000223345	ENSG00000223345	H2B histone pseudogene 1 [Source:HGNC Symbol;Acc:HGNC:20560]	1	121108210	121117257	transcribed_unprocessed_pseudogene	1.078	0.8473	3.507	0.0004937	0.01139	-0.8005
DEFB1	ENSG00000164825	ENSG00000164825	defensin beta 1 [Source:HGNC Symbol;Acc:HGNC:2766]	8	6870592	6877936	protein_coding	1.077	0.3048	3.317	0.0009756	0.01948	-1.4
RRAD	ENSG00000166592	ENSG00000166592	RRAD, Ras related glycolysis inhibitor and calcium channel regulator [Source:HGNC Symbol;Acc:HGNC:10446]	16	66921679	66925536	protein_coding	1.077	5.473	3.856	0.0001299	0.003787	0.1312
SPOCD1	ENSG00000134668	ENSG00000134668	SPOC domain containing 1 [Source:HGNC Symbol;Acc:HGNC:26338]	1	31790422	31816051	protein_coding	1.077	-0.4928	3.303	0.001024	0.0202	-1.411
DAP3P1	ENSG00000225082	ENSG00000225082	death associated protein 3 pseudogene 1 [Source:HGNC Symbol;Acc:HGNC:17624]	1	155586644	155602197	unprocessed_pseudogene	1.076	-1.581	3.443	0.000622	0.01368	-0.9266
ETV5	ENSG00000244405	ENSG00000244405	ETS variant transcription factor 5 [Source:HGNC Symbol;Acc:HGNC:3494]	3	186046314	186110318	protein_coding	1.076	1.54	3.883	0.0001167	0.003489	0.4998
GPR171	ENSG00000174946	ENSG00000174946	G protein-coupled receptor 171 [Source:HGNC Symbol;Acc:HGNC:30057]	3	151197832	151203216	protein_coding	1.075	-1.309	2.964	0.003178	0.04717	-2.417
	ENSG00000286391	ENSG00000286391	novel transcript	1	154564855	154567748	lncRNA	1.075	-1.796	3.051	0.002399	0.03853	-2.154
PAX3	ENSG00000135903	ENSG00000135903	paired box 3 [Source:HGNC Symbol;Acc:HGNC:8617]	2	222199887	222298998	protein_coding	1.075	1.634	3.51	0.0004886	0.01129	-0.8386
GCH1	ENSG00000131979	ENSG00000131979	GTP cyclohydrolase 1 [Source:HGNC Symbol;Acc:HGNC:4193]	14	54842008	54902826	protein_coding	1.074	5.32	4.886	1.381e-06	7.05e-05	4.464
AL078599.2	ENSG00000232031	ENSG00000232031	novel transcript	6	81724722	81736353	lncRNA	1.074	0.2525	3.63	0.0003117	0.007927	-0.345
LINC01060	ENSG00000249378	ENSG00000249378	long intergenic non-protein coding RNA 1060 [Source:HGNC Symbol;Acc:HGNC:49081]	4	188400736	188681051	lncRNA	1.074	0.4122	3.102	0.00203	0.03396	-2.073
FDPSP3	ENSG00000258872	ENSG00000258872	farnesyl diphosphate synthase pseudogene 3 [Source:HGNC Symbol;Acc:HGNC:3634]	14	54884849	54886213	transcribed_processed_pseudogene	1.071	1.159	2.986	0.002964	0.04487	-2.46
GPR82	ENSG00000171657	ENSG00000171657	G protein-coupled receptor 82 [Source:HGNC Symbol;Acc:HGNC:4533]	X	41724181	41730130	protein_coding	1.071	-1.227	3.11	0.001977	0.03327	-1.99
AEN	ENSG00000181026	ENSG00000181026	apoptosis enhancing nuclease [Source:HGNC Symbol;Acc:HGNC:25722]	15	88621337	88632281	protein_coding	1.07	2.548	4.105	4.705e-05	0.00158	1.287
RIBC2	ENSG00000128408	ENSG00000128408	RIB43A domain with coiled-coils 2 [Source:HGNC Symbol;Acc:HGNC:13241]	22	45413693	45432509	protein_coding	1.07	3.251	3.347	0.0008762	0.0179	-1.495
CTXN1	ENSG00000178531	ENSG00000178531	cortexin 1 [Source:HGNC Symbol;Acc:HGNC:31108]	19	7924491	7926135	protein_coding	1.069	2.92	2.999	0.002843	0.04368	-2.542
HEATR9	ENSG00000270379	ENSG00000270379	HEAT repeat containing 9 [Source:HGNC Symbol;Acc:HGNC:26548]	17	35854946	35868891	protein_coding	1.069	-1.466	3.207	0.001427	0.02626	-1.689
AC022167.2	ENSG00000260276	ENSG00000260276	novel transcript, antisense to CARHSP1	16	8848105	8860456	lncRNA	1.069	0.2283	3.451	0.0006059	0.01342	-0.9559
	ENSG00000287454	ENSG00000287454	novel transcript, antisense to ELK3	12	96229563	96235650	lncRNA	1.069	-0.5348	3.138	0.001797	0.03092	-1.925
OPTN	ENSG00000123240	ENSG00000123240	optineurin [Source:HGNC Symbol;Acc:HGNC:17142]	10	13099449	13138308	protein_coding	1.069	6.072	7.334	8.854e-13	9.452e-11	18.27
FAM124A	ENSG00000150510	ENSG00000150510	family with sequence similarity 124 member A [Source:HGNC Symbol;Acc:HGNC:26413]	13	51222334	51284239	protein_coding	1.068	0.0299	3.27	0.001148	0.02226	-1.536
IL10RA	ENSG00000110324	ENSG00000110324	interleukin 10 receptor subunit alpha [Source:HGNC Symbol;Acc:HGNC:5964]	11	117986370	118003037	protein_coding	1.068	4.216	3.207	0.001424	0.02626	-1.996
HIST1H2BE	ENSG00000274290	ENSG00000274290	H2B clustered histone 6 [Source:HGNC Symbol;Acc:HGNC:4753]	6	26172059	26184655	protein_coding	1.067	2.941	4.298	2.063e-05	0.0007766	2.039
AC012486.1	ENSG00000280176	ENSG00000280176	TEC	2	196831975	196832190	TEC	1.066	-1.719	3.547	0.0004263	0.01015	-0.5761
HLA-H	ENSG00000206341	ENSG00000206341	major histocompatibility complex, class I, H (pseudogene) [Source:HGNC Symbol;Acc:HGNC:4965]	6	29887752	29890482	unprocessed_pseudogene	1.066	2.317	4.62	4.855e-06	0.0002159	3.453
MASTL	ENSG00000120539	ENSG00000120539	microtubule associated serine/threonine kinase like [Source:HGNC Symbol;Acc:HGNC:19042]	10	27154824	27187953	protein_coding	1.066	3.83	5.145	3.828e-07	2.169e-05	5.787
CCNI2	ENSG00000205089	ENSG00000205089	cyclin I family member 2 [Source:HGNC Symbol;Acc:HGNC:33869]	5	132747426	132754403	protein_coding	1.065	0.6692	3.391	0.0007496	0.01591	-1.175
CAPN3	ENSG00000092529	ENSG00000092529	calpain 3 [Source:HGNC Symbol;Acc:HGNC:1480]	15	42359498	42412949	protein_coding	1.064	1.541	3.874	0.0001208	0.003598	0.4706
RUNX3	ENSG00000020633	ENSG00000020633	RUNX family transcription factor 3 [Source:HGNC Symbol;Acc:HGNC:10473]	1	24899511	24965121	protein_coding	1.064	3.43	3.912	0.0001037	0.003136	0.4857
ADCY7	ENSG00000121281	ENSG00000121281	adenylate cyclase 7 [Source:HGNC Symbol;Acc:HGNC:238]	16	50246137	50318135	protein_coding	1.062	3.655	3.555	0.0004129	0.009919	-0.8151
ZNF366	ENSG00000178175	ENSG00000178175	zinc finger protein 366 [Source:HGNC Symbol;Acc:HGNC:18316]	5	72439903	72507410	protein_coding	1.061	-0.9613	2.963	0.003188	0.04717	-2.429
HLA-DMB	ENSG00000242574	ENSG00000242574	major histocompatibility complex, class II, DM beta [Source:HGNC Symbol;Acc:HGNC:4935]	6	32934629	32941028	protein_coding	1.06	1.91	3.626	0.0003171	0.008046	-0.4527
MAFB	ENSG00000204103	ENSG00000204103	MAF bZIP transcription factor B [Source:HGNC Symbol;Acc:HGNC:6408]	20	40685848	40689236	protein_coding	1.058	4.387	4.191	3.274e-05	0.001152	1.51
AC234582.1	ENSG00000231064	ENSG00000231064	THBS3 antisense RNA 1 [Source:HGNC Symbol;Acc:HGNC:40582]	1	155195004	155205495	lncRNA	1.058	4.209	3.336	0.0009111	0.01841	-1.594
	ENSG00000287426	ENSG00000287426	novel transcript	11	129761713	129814690	lncRNA	1.058	-1.107	3.266	0.001166	0.02253	-1.512
KCND1	ENSG00000102057	ENSG00000102057	potassium voltage-gated channel subfamily D member 1 [Source:HGNC Symbol;Acc:HGNC:6237]	X	48961378	48971844	protein_coding	1.057	0.2071	3.109	0.001984	0.03332	-2.042
SERPINB9P1	ENSG00000230438	ENSG00000230438	serpin family B member 9 pseudogene 1 [Source:HGNC Symbol;Acc:HGNC:28590]	6	2851230	2881407	lncRNA	1.057	3.054	3.15	0.001729	0.03013	-2.095
GPR25	ENSG00000170128	ENSG00000170128	G protein-coupled receptor 25 [Source:HGNC Symbol;Acc:HGNC:4480]	1	200872981	200874178	protein_coding	1.056	-2.059	2.992	0.002904	0.04433	-2.323
NREP	ENSG00000134986	ENSG00000134986	neuronal regeneration related protein [Source:HGNC Symbol;Acc:HGNC:16834]	5	111662621	111997464	protein_coding	1.054	-0.5357	3.156	0.001693	0.02965	-1.869
HCG4P11	ENSG00000225864	ENSG00000225864	HLA complex group 4 pseudogene 11	6	29722981	29723971	unprocessed_pseudogene	1.053	-2.11	3.152	0.001718	0.02999	-1.847
RAG1	ENSG00000166349	ENSG00000166349	recombination activating 1 [Source:HGNC Symbol;Acc:HGNC:9831]	11	36510709	36593156	protein_coding	1.053	1.02	3.525	0.0004613	0.0108	-0.7468
MTND5P14	ENSG00000230225	ENSG00000230225	MT-ND5 pseudogene 14 [Source:HGNC Symbol;Acc:HGNC:42276]	9	5109496	5110762	unprocessed_pseudogene	1.052	-0.01746	3.374	0.0007961	0.01664	-1.197
SPRY4	ENSG00000187678	ENSG00000187678	sprouty RTK signaling antagonist 4 [Source:HGNC Symbol;Acc:HGNC:15533]	5	142310427	142326455	protein_coding	1.052	1.352	3.4	0.0007266	0.0155	-1.188
HIRA	ENSG00000100084	ENSG00000100084	histone cell cycle regulator [Source:HGNC Symbol;Acc:HGNC:4916]	22	19330698	19447450	protein_coding	1.051	1.8	4.314	1.924e-05	0.0007285	2.18
HLA-DMA	ENSG00000204257	ENSG00000204257	major histocompatibility complex, class II, DM alpha [Source:HGNC Symbol;Acc:HGNC:4934]	6	32948613	32969094	protein_coding	1.051	3.687	4.497	8.533e-06	0.0003572	2.828
GPR162	ENSG00000250510	ENSG00000250510	G protein-coupled receptor 162 [Source:HGNC Symbol;Acc:HGNC:16693]	12	6821624	6829972	protein_coding	1.05	4.25	3.459	0.0005872	0.01308	-1.195
AC005899.6	ENSG00000274341	ENSG00000274341	novel transcript	17	32408013	32408309	lncRNA	1.05	-0.6395	3.383	0.0007725	0.01626	-1.148
SPTBN5	ENSG00000137877	ENSG00000137877	spectrin beta, non-erythrocytic 5 [Source:HGNC Symbol;Acc:HGNC:15680]	15	41848146	41894053	protein_coding	1.05	2.762	3.247	0.001242	0.02373	-1.766
GPRIN3	ENSG00000185477	ENSG00000185477	GPRIN family member 3 [Source:HGNC Symbol;Acc:HGNC:27733]	4	89236383	89307800	protein_coding	1.049	3.282	3.593	0.0003586	0.008875	-0.6598
TMEM106A	ENSG00000184988	ENSG00000184988	transmembrane protein 106A [Source:HGNC Symbol;Acc:HGNC:28288]	17	43211835	43220041	protein_coding	1.049	2.77	4.272	2.309e-05	0.0008462	1.949
CLUHP3	ENSG00000131797	ENSG00000131797	clustered mitochondria homolog pseudogene 3 [Source:HGNC Symbol;Acc:HGNC:28447]	16	31700590	31711986	transcribed_unprocessed_pseudogene	1.048	2.833	3.892	0.0001125	0.003383	0.4516
HIST1H2AG	ENSG00000196787	ENSG00000196787	H2A clustered histone 11 [Source:HGNC Symbol;Acc:HGNC:4737]	6	27133042	27135291	protein_coding	1.048	1.331	3.353	0.0008578	0.01767	-1.333
LIPG	ENSG00000101670	ENSG00000101670	lipase G, endothelial type [Source:HGNC Symbol;Acc:HGNC:6623]	18	49560699	49599185	protein_coding	1.048	-1.062	3.086	0.002139	0.03545	-2.065
AC108673.2	ENSG00000273174	ENSG00000273174	novel transcript, antisense to RAB43	3	129123439	129124003	lncRNA	1.047	0.5245	3.345	0.0008848	0.01802	-1.321
ZNF607	ENSG00000198182	ENSG00000198182	zinc finger protein 607 [Source:HGNC Symbol;Acc:HGNC:28192]	19	37696371	37719761	protein_coding	1.047	2.104	3.444	0.0006202	0.01365	-1.093
ABCD1	ENSG00000101986	ENSG00000101986	ATP binding cassette subfamily D member 1 [Source:HGNC Symbol;Acc:HGNC:61]	X	153724856	153744755	protein_coding	1.046	3.079	4.485	9.021e-06	0.0003754	2.819
AL138828.1	ENSG00000237596	ENSG00000237596	novel transcript	6	135991936	136225751	lncRNA	1.046	0.105	2.993	0.002899	0.04431	-2.381
SMPD4P1	ENSG00000223553	ENSG00000223553	sphingomyelin phosphodiesterase 4 pseudogene 1 [Source:HGNC Symbol;Acc:HGNC:39673]	22	20602595	20656914	transcribed_unprocessed_pseudogene	1.046	-0.5546	3.208	0.001419	0.02624	-1.707
AP001767.4	ENSG00000279900	ENSG00000279900	TEC	11	83083687	83084138	TEC	1.045	-1.394	3.36	0.0008369	0.01733	-1.202
PRKCQ-AS1	ENSG00000237943	ENSG00000237943	PRKCQ antisense RNA 1 [Source:HGNC Symbol;Acc:HGNC:44689]	10	6580419	6616921	lncRNA	1.045	-0.9464	3.086	0.00214	0.03545	-2.068
TRIM6	ENSG00000121236	ENSG00000121236	tripartite motif containing 6 [Source:HGNC Symbol;Acc:HGNC:16277]	11	5596109	5612958	protein_coding	1.045	-0.2381	3.429	0.0006545	0.01426	-1.009
GNB4	ENSG00000114450	ENSG00000114450	G protein subunit beta 4 [Source:HGNC Symbol;Acc:HGNC:20731]	3	179396088	179451476	protein_coding	1.044	4.821	5.305	1.681e-07	9.985e-06	6.52
KLRD1	ENSG00000134539	ENSG00000134539	killer cell lectin like receptor D1 [Source:HGNC Symbol;Acc:HGNC:6378]	12	10226058	10329608	protein_coding	1.044	1.353	3.138	0.001801	0.03094	-2.016
MOB3C	ENSG00000142961	ENSG00000142961	MOB kinase activator 3C [Source:HGNC Symbol;Acc:HGNC:29800]	1	46607715	46616884	protein_coding	1.044	3.976	4.973	9.005e-07	4.727e-05	4.964
MTHFD2	ENSG00000065911	ENSG00000065911	methylenetetrahydrofolate dehydrogenase (NADP+ dependent) 2, methenyltetrahydrofolate cyclohydrolase [Source:HGNC Symbol;Acc:HGNC:7434]	2	74186172	74217565	protein_coding	1.044	3.988	4.363	1.555e-05	0.000604	2.242
AC080013.1	ENSG00000240207	ENSG00000240207	novel transcript, antisense to RARRES1	3	158732263	158784070	lncRNA	1.044	2.275	3.711	0.0002289	0.006174	-0.1766
IL7R	ENSG00000168685	ENSG00000168685	interleukin 7 receptor [Source:HGNC Symbol;Acc:HGNC:6024]	5	35852695	35879603	protein_coding	1.043	2.482	2.95	0.003328	0.04852	-2.65
AL359715.1	ENSG00000233967	ENSG00000233967	novel transcript	6	80441295	80466674	lncRNA	1.043	3.468	3.652	0.0002873	0.007443	-0.4712
AKAP7	ENSG00000118507	ENSG00000118507	A-kinase anchoring protein 7 [Source:HGNC Symbol;Acc:HGNC:377]	6	131135467	131283535	protein_coding	1.041	1.403	3.442	0.0006258	0.01373	-1.051
AC015911.8	ENSG00000267554	ENSG00000267554	RAB32, member RAS oncogene family (RAB32) pseudogene	17	35470069	35470628	processed_pseudogene	1.04	-1.757	3.268	0.001154	0.02235	-1.49
CFAP97D2	ENSG00000283361	ENSG00000283361	CFAP97 domain containing 2 [Source:HGNC Symbol;Acc:HGNC:53789]	13	114154691	114223084	protein_coding	1.04	1.309	3.143	0.001771	0.03058	-2.001
SEC16B	ENSG00000120341	ENSG00000120341	SEC16 homolog B, endoplasmic reticulum export factor [Source:HGNC Symbol;Acc:HGNC:30301]	1	177923956	177984303	protein_coding	1.039	-1.497	3.424	0.0006657	0.01445	-0.9896
C3orf52	ENSG00000114529	ENSG00000114529	chromosome 3 open reading frame 52 [Source:HGNC Symbol;Acc:HGNC:26255]	3	112086335	112131004	protein_coding	1.038	4.834	4.121	4.398e-05	0.001488	1.195
AC009495.2	ENSG00000232411	ENSG00000232411	novel transcript	2	165833048	165839098	lncRNA	1.036	-0.3943	3.185	0.001534	0.02761	-1.782
TMEM187	ENSG00000177854	ENSG00000177854	transmembrane protein 187 [Source:HGNC Symbol;Acc:HGNC:13705]	X	153972754	153983194	protein_coding	1.036	1.132	3.655	0.0002836	0.007364	-0.3021
MUC15	ENSG00000169550	ENSG00000169550	mucin 15, cell surface associated [Source:HGNC Symbol;Acc:HGNC:14956]	11	26559032	26572263	protein_coding	1.034	4.761	3.74	0.0002048	0.005614	-0.2492
	ENSG00000286194	ENSG00000286194	Novel transcript	17	30968785	30970307	lncRNA	1.034	-1.816	2.988	0.00294	0.04464	-2.337
LENG1	ENSG00000105617	ENSG00000105617	leukocyte receptor cluster member 1 [Source:HGNC Symbol;Acc:HGNC:15502]	19	54155161	54159721	protein_coding	1.033	2.005	3.951	8.866e-05	0.002744	0.7278
TBX1	ENSG00000184058	ENSG00000184058	T-box transcription factor 1 [Source:HGNC Symbol;Acc:HGNC:11592]	22	19756703	19783593	protein_coding	1.033	1.619	3.351	0.0008657	0.01776	-1.361
AC092658.1	ENSG00000248196	ENSG00000248196	uracil-DNA glycosylase (UNG) pseudogene	4	87166844	87167734	processed_pseudogene	1.032	-1.009	2.94	0.003427	0.0497	-2.493
CD74	ENSG00000019582	ENSG00000019582	CD74 molecule [Source:HGNC Symbol;Acc:HGNC:1697]	5	150400041	150412969	protein_coding	1.032	8.736	4.936	1.084e-06	5.635e-05	4.494
CYP2J2	ENSG00000134716	ENSG00000134716	cytochrome P450 family 2 subfamily J member 2 [Source:HGNC Symbol;Acc:HGNC:2634]	1	59893308	59926773	protein_coding	1.032	3.552	3.427	0.0006589	0.01435	-1.25
DUSP8	ENSG00000184545	ENSG00000184545	dual specificity phosphatase 8 [Source:HGNC Symbol;Acc:HGNC:3074]	11	1554051	1572271	protein_coding	1.032	1.935	3.523	0.0004655	0.01085	-0.8082
TNFRSF25	ENSG00000215788	ENSG00000215788	TNF receptor superfamily member 25 [Source:HGNC Symbol;Acc:HGNC:11910]	1	6460786	6466175	protein_coding	1.031	1.955	3.567	0.0003953	0.009569	-0.6595
LINC00284	ENSG00000233725	ENSG00000233725	non-coding RNA in the aldehyde dehydrogenase 1A pathway [Source:HGNC Symbol;Acc:HGNC:26981]	13	43908669	44030461	lncRNA	1.031	2.321	3.124	0.001887	0.03198	-2.129
CASP10	ENSG00000003400	ENSG00000003400	caspase 10 [Source:HGNC Symbol;Acc:HGNC:1500]	2	201182898	201229406	protein_coding	1.03	5.08	6.186	1.266e-09	9.852e-08	11.24
E2F2	ENSG00000007968	ENSG00000007968	E2F transcription factor 2 [Source:HGNC Symbol;Acc:HGNC:3114]	1	23506438	23531233	protein_coding	1.028	0.5183	3.265	0.001166	0.02253	-1.572
GDA	ENSG00000119125	ENSG00000119125	guanine deaminase [Source:HGNC Symbol;Acc:HGNC:4212]	9	72114595	72257193	protein_coding	1.028	2.688	3.407	0.0007095	0.01528	-1.25
STAT4	ENSG00000138378	ENSG00000138378	signal transducer and activator of transcription 4 [Source:HGNC Symbol;Acc:HGNC:11365]	2	191029576	191151596	protein_coding	1.028	2.007	3.299	0.001039	0.0204	-1.554
	ENSG00000287665	ENSG00000287665	novel transcript, sense intronic to FOXK1	7	4725440	4728721	lncRNA	1.028	-0.4133	3.122	0.001896	0.03206	-1.974
ZC3HAV1L	ENSG00000146858	ENSG00000146858	zinc finger CCCH-type containing, antiviral 1 like [Source:HGNC Symbol;Acc:HGNC:22423]	7	139025706	139036042	protein_coding	1.028	1.582	3.618	0.0003262	0.008182	-0.4585
EPOP	ENSG00000273604	ENSG00000273604	elongin BC and polycomb repressive complex 2 associated protein [Source:HGNC Symbol;Acc:HGNC:34493]	17	38671703	38674957	protein_coding	1.027	0.4233	3.101	0.002036	0.03401	-2.075
SALL4	ENSG00000101115	ENSG00000101115	spalt like transcription factor 4 [Source:HGNC Symbol;Acc:HGNC:15924]	20	51782331	51802521	protein_coding	1.027	-0.4656	3.161	0.001665	0.02925	-1.854
CCND1	ENSG00000110092	ENSG00000110092	cyclin D1 [Source:HGNC Symbol;Acc:HGNC:1582]	11	69641156	69654474	protein_coding	1.026	5.862	4.717	3.091e-06	0.0001441	3.658
UNGP3	ENSG00000270343	ENSG00000270343	uracil-DNA glycosylase pseudogene 3 [Source:HGNC Symbol;Acc:HGNC:20036]	14	81259565	81260239	processed_pseudogene	1.026	-1.764	3.24	0.001272	0.02407	-1.578
STIMATE	ENSG00000213533	ENSG00000213533	STIM activating enhancer [Source:HGNC Symbol;Acc:HGNC:30526]	3	52836219	52897548	protein_coding	1.024	-0.9133	3.421	0.0006735	0.01459	-1.014
HCG23	ENSG00000225914	ENSG00000225914	TSBP1 and BTNL2 antisense RNA 1 [Source:HGNC Symbol;Acc:HGNC:39756]	6	32254640	32407763	lncRNA	1.024	-1.562	3.153	0.00171	0.0299	-1.851
OIT3	ENSG00000138315	ENSG00000138315	oncoprotein induced transcript 3 [Source:HGNC Symbol;Acc:HGNC:29953]	10	72893584	72933036	protein_coding	1.022	-0.07361	3.194	0.00149	0.0271	-1.767
SRGAP2B	ENSG00000196369	ENSG00000196369	SLIT-ROBO Rho GTPase activating protein 2B [Source:HGNC Symbol;Acc:HGNC:35237]	1	144887265	145095528	protein_coding	1.022	2.621	5.006	7.677e-07	4.078e-05	5.193
HLA-DPA1	ENSG00000231389	ENSG00000231389	major histocompatibility complex, class II, DP alpha 1 [Source:HGNC Symbol;Acc:HGNC:4938]	6	33064569	33080775	protein_coding	1.021	5.918	4.672	3.829e-06	0.0001737	3.451
NR2F2-AS1	ENSG00000247809	ENSG00000247809	NR2F2 antisense RNA 1 [Source:HGNC Symbol;Acc:HGNC:44222]	15	96110040	96327361	lncRNA	1.021	2.811	3.345	0.0008841	0.01802	-1.464
ARHGAP44	ENSG00000006740	ENSG00000006740	Rho GTPase activating protein 44 [Source:HGNC Symbol;Acc:HGNC:29096]	17	12789498	12991643	protein_coding	1.02	3.283	3.444	0.0006196	0.01365	-1.172
LRRFIP1P1	ENSG00000240429	ENSG00000240429	LRR binding FLII interacting protein 1 pseudogene 1 [Source:HGNC Symbol;Acc:HGNC:32937]	3	179259028	179261273	processed_pseudogene	1.019	0.5113	3.898	0.0001097	0.003304	0.6158
NFE2L3	ENSG00000050344	ENSG00000050344	nuclear factor, erythroid 2 like 3 [Source:HGNC Symbol;Acc:HGNC:7783]	7	26152198	26187137	protein_coding	1.019	2.824	3.877	0.0001193	0.003559	0.395
RTL5	ENSG00000242732	ENSG00000242732	retrotransposon Gag like 5 [Source:HGNC Symbol;Acc:HGNC:29430]	X	72127110	72131901	protein_coding	1.019	1.754	3.446	0.0006166	0.0136	-1.061
CD72	ENSG00000137101	ENSG00000137101	CD72 molecule [Source:HGNC Symbol;Acc:HGNC:1696]	9	35609979	35646810	protein_coding	1.018	0.4123	3.244	0.001255	0.02387	-1.633
AC128688.2	ENSG00000261488	ENSG00000261488	TGF-beta induced lncRNA [Source:HGNC Symbol;Acc:HGNC:53943]	3	112133423	112135359	lncRNA	1.016	2.755	3.426	0.0006616	0.01438	-1.194
LIF	ENSG00000128342	ENSG00000128342	LIF interleukin 6 family cytokine [Source:HGNC Symbol;Acc:HGNC:6596]	22	30240453	30246759	protein_coding	1.015	3.403	3.166	0.001636	0.02897	-2.067
SPOCK2	ENSG00000107742	ENSG00000107742	SPARC (osteonectin), cwcv and kazal like domains proteoglycan 2 [Source:HGNC Symbol;Acc:HGNC:13564]	10	72059034	72089032	protein_coding	1.015	3.371	4.217	2.93e-05	0.001049	1.68
AC099343.2	ENSG00000270426	ENSG00000270426	novel transcript, sense intronic to IRF2	4	184471924	184472609	lncRNA	1.015	1.078	3.396	0.0007381	0.01571	-1.182
MPP4	ENSG00000082126	ENSG00000082126	membrane palmitoylated protein 4 [Source:HGNC Symbol;Acc:HGNC:13680]	2	201644870	201698694	protein_coding	1.014	-0.6798	3.185	0.001534	0.02761	-1.773
HIVEP3	ENSG00000127124	ENSG00000127124	HIVEP zinc finger 3 [Source:HGNC Symbol;Acc:HGNC:13561]	1	41506365	42035925	protein_coding	1.013	3.648	4.402	1.306e-05	0.0005193	2.429
IL12A	ENSG00000168811	ENSG00000168811	interleukin 12A [Source:HGNC Symbol;Acc:HGNC:5969]	3	159988835	159996019	protein_coding	1.013	-0.2172	3.312	0.0009922	0.0197	-1.391
SPN	ENSG00000197471	ENSG00000197471	sialophorin [Source:HGNC Symbol;Acc:HGNC:11249]	16	29662979	29670876	protein_coding	1.013	2.344	3.308	0.001005	0.01994	-1.547
AC025539.1	ENSG00000251152	ENSG00000251152	novel transcript	4	11469250	11478196	lncRNA	1.013	2.119	3.455	0.0005958	0.01325	-1.045
GCNT1	ENSG00000187210	ENSG00000187210	glucosaminyl (N-acetyl) transferase 1 [Source:HGNC Symbol;Acc:HGNC:4203]	9	76419850	76651203	protein_coding	1.01	3.747	4.424	1.182e-05	0.000476	2.513
BAK1	ENSG00000030110	ENSG00000030110	BCL2 antagonist/killer 1 [Source:HGNC Symbol;Acc:HGNC:949]	6	33572547	33580293	protein_coding	1.009	3.581	4.884	1.393e-06	7.094e-05	4.567
RBM43	ENSG00000184898	ENSG00000184898	RNA binding motif protein 43 [Source:HGNC Symbol;Acc:HGNC:24790]	2	151247940	151261863	protein_coding	1.008	3.806	4.097	4.864e-05	0.001616	1.171
FXYD3	ENSG00000089356	ENSG00000089356	FXYD domain containing ion transport regulator 3 [Source:HGNC Symbol;Acc:HGNC:4027]	19	35115879	35124324	protein_coding	1.007	1.678	3.726	0.0002162	0.005898	-0.08073
OLFML3	ENSG00000116774	ENSG00000116774	olfactomedin like 3 [Source:HGNC Symbol;Acc:HGNC:24956]	1	113979391	114035572	protein_coding	1.007	0.7446	3.306	0.001015	0.02006	-1.455
AC242842.1	ENSG00000275557	ENSG00000275557	novel transcript	1	149607765	149612402	lncRNA	1.007	-1.301	3.327	0.0009402	0.01887	-1.31
AC112487.1	ENSG00000239482	ENSG00000239482	novel transcript	3	112302478	112332791	lncRNA	1.005	-1.252	3.181	0.001559	0.02798	-1.772
FIRRE	ENSG00000213468	ENSG00000213468	firre intergenic repeating RNA element [Source:HGNC Symbol;Acc:HGNC:49627]	X	131688779	131830862	lncRNA	1.004	-1.642	2.938	0.003455	0.04993	-2.485
CFH	ENSG00000000971	ENSG00000000971	complement factor H [Source:HGNC Symbol;Acc:HGNC:4883]	1	196652043	196747504	protein_coding	1.003	5.829	4.502	8.362e-06	0.0003527	2.708
KRT89P	ENSG00000274928	ENSG00000274928	keratin 89 pseudogene [Source:HGNC Symbol;Acc:HGNC:30196]	12	52341197	52354036	transcribed_unprocessed_pseudogene	1.003	-1.249	3.02	0.002653	0.04146	-2.255
UAP1L1	ENSG00000197355	ENSG00000197355	UDP-N-acetylglucosamine pyrophosphorylase 1 like 1 [Source:HGNC Symbol;Acc:HGNC:28082]	9	137077517	137084539	protein_coding	1.003	1.409	3.276	0.001126	0.02186	-1.589
RIPK2	ENSG00000104312	ENSG00000104312	receptor interacting serine/threonine kinase 2 [Source:HGNC Symbol;Acc:HGNC:10020]	8	89757806	89791064	protein_coding	1.001	3.911	4.17	3.586e-05	0.001248	1.456
RN7SL718P	ENSG00000264423	ENSG00000264423	RNA, 7SL, cytoplasmic 718, pseudogene [Source:HGNC Symbol;Acc:HGNC:46734]	19	41190927	41191229	misc_RNA	1.001	-0.8127	3.173	0.001597	0.02851	-1.806
CCDC140	ENSG00000163081	ENSG00000163081	CCDC140 long non-coding RNA [Source:HGNC Symbol;Acc:HGNC:26514]	2	222298147	222305217	lncRNA	1	-1.663	3.188	0.001519	0.02743	-1.741
CALML3-AS1	ENSG00000205488	ENSG00000205488	CALML3 antisense RNA 1 [Source:HGNC Symbol;Acc:HGNC:44682]	10	5510036	5526246	lncRNA	-1.021	0.4491	-3.035	0.002527	0.03992	-2.217
AC124319.3	ENSG00000276863	ENSG00000276863	novel transcript, antisense to RNF213	17	80333841	80334366	lncRNA	-1.03	-1.449	-3.223	0.001348	0.02514	-1.62
SULT2B1	ENSG00000088002	ENSG00000088002	sulfotransferase family 2B member 1 [Source:HGNC Symbol;Acc:HGNC:11459]	19	48552172	48599425	protein_coding	-1.036	2.909	-3.652	0.0002872	0.007443	-0.3224
TPT1P4	ENSG00000217027	ENSG00000217027	tumor protein, translationally-controlled 1 pseudogene 4 [Source:HGNC Symbol;Acc:HGNC:49298]	6	144200447	144200965	processed_pseudogene	-1.054	-0.8371	-3.84	0.0001383	0.004013	0.4747
CSTA	ENSG00000121552	ENSG00000121552	cystatin A [Source:HGNC Symbol;Acc:HGNC:2481]	3	122325248	122341969	protein_coding	-1.062	5.133	-3.805	0.000159	0.004523	0.08396
TMEM71	ENSG00000165071	ENSG00000165071	transmembrane protein 71 [Source:HGNC Symbol;Acc:HGNC:26572]	8	132685007	132760712	protein_coding	-1.108	4.806	-3.347	0.0008764	0.0179	-1.479
AC124319.2	ENSG00000263069	ENSG00000263069	RNF213 antisense RNA 1 [Source:HGNC Symbol;Acc:HGNC:54402]	17	80351828	80415168	lncRNA	-1.135	2.723	-3.115	0.001945	0.03279	-2.076
RFLNB	ENSG00000183688	ENSG00000183688	refilin B [Source:HGNC Symbol;Acc:HGNC:28705]	17	439978	445939	protein_coding	-1.162	2.632	-3.246	0.001246	0.02376	-1.656
FAM83D	ENSG00000101447	ENSG00000101447	family with sequence similarity 83 member D [Source:HGNC Symbol;Acc:HGNC:16122]	20	38926312	38953106	protein_coding	-1.164	4.172	-3.941	9.255e-05	0.002841	0.6575
AC019349.1	ENSG00000229732	ENSG00000229732	novel transcript	17	41500983	41502409	lncRNA	-1.177	-2.112	-2.961	0.003214	0.04734	-2.402
LINC02099	ENSG00000253490	ENSG00000253490	long intergenic non-protein coding RNA 2099 [Source:HGNC Symbol;Acc:HGNC:52953]	8	29748309	29798492	lncRNA	-1.197	-2.17	-3.038	0.002506	0.03975	-2.177
DMBT1	ENSG00000187908	ENSG00000187908	deleted in malignant brain tumors 1 [Source:HGNC Symbol;Acc:HGNC:2926]	10	122560665	122643736	protein_coding	-1.279	1.394	-3.572	0.0003881	0.009445	-0.5251
TMPRSS11E	ENSG00000087128	ENSG00000087128	transmembrane serine protease 11E [Source:HGNC Symbol;Acc:HGNC:24465]	4	68447463	68497604	protein_coding	-1.291	5.032	-3.145	0.00176	0.03043	-2.125
CALML3	ENSG00000178363	ENSG00000178363	calmodulin like 3 [Source:HGNC Symbol;Acc:HGNC:1452]	10	5524961	5526771	protein_coding	-1.294	1.374	-3.207	0.001423	0.02626	-1.716
SCEL	ENSG00000136155	ENSG00000136155	sciellin [Source:HGNC Symbol;Acc:HGNC:10573]	13	77535674	77645263	protein_coding	-1.314	6.135	-3.296	0.001049	0.02053	-1.729
AIF1L	ENSG00000126878	ENSG00000126878	allograft inflammatory factor 1 like [Source:HGNC Symbol;Acc:HGNC:28904]	9	131096476	131123152	protein_coding	-1.367	3.111	-3.244	0.001254	0.02387	-1.673
TMPRSS11F	ENSG00000198092	ENSG00000198092	transmembrane serine protease 11F [Source:HGNC Symbol;Acc:HGNC:29994]	4	68053198	68129869	protein_coding	-1.445	-0.8072	-3.171	0.001612	0.02871	-1.785
SPRR3	ENSG00000163209	ENSG00000163209	small proline rich protein 3 [Source:HGNC Symbol;Acc:HGNC:11268]	1	153001747	153003856	protein_coding	-1.527	8.101	-3.755	0.000193	0.005358	-0.272
SIM2	ENSG00000159263	ENSG00000159263	SIM bHLH transcription factor 2 [Source:HGNC Symbol;Acc:HGNC:10883]	21	36699115	36749917	protein_coding	-1.55	-1.207	-2.96	0.003218	0.04735	-2.407
KLK12	ENSG00000186474	ENSG00000186474	kallikrein related peptidase 12 [Source:HGNC Symbol;Acc:HGNC:6360]	19	51029092	51035230	protein_coding	-1.589	-0.212	-3.278	0.001118	0.02174	-1.456
ECM1	ENSG00000143369	ENSG00000143369	extracellular matrix protein 1 [Source:HGNC Symbol;Acc:HGNC:3153]	1	150508062	150513789	protein_coding	-1.754	5.784	-2.968	0.003142	0.04683	-2.678
PHOSPHO1	ENSG00000173868	ENSG00000173868	phosphoethanolamine/phosphocholine phosphatase 1 [Source:HGNC Symbol;Acc:HGNC:16815]	17	49223366	49230787	protein_coding	-1.759	1.181	-3.349	0.0008717	0.01786	-1.251
MAL	ENSG00000172005	ENSG00000172005	mal, T cell differentiation protein [Source:HGNC Symbol;Acc:HGNC:6817]	2	95025677	95053992	protein_coding	-1.814	4.622	-3.034	0.002538	0.04	-2.397
A2ML1	ENSG00000166535	ENSG00000166535	alpha-2-macroglobulin like 1 [Source:HGNC Symbol;Acc:HGNC:23336]	12	8822621	8887001	protein_coding	-1.85	5.038	-3.784	0.0001728	0.004853	0.05747

## Sheet: OTHER infections vs NONE
Symbol	ENSEMBL	Gene stable ID	Gene description	Chr	Gene start (bp)	Gene end (bp)	Gene type	logFC	AveExpr	t	P.Value	adj.P.Val	B
CXCL11	ENSG00000169248	ENSG00000169248	C-X-C motif chemokine ligand 11 [Source:HGNC Symbol;Acc:HGNC:10638]	4	76033682	76041415	protein_coding	5.452	-0.6818	17.47	3.333e-54	7.108e-50	111.3
CXCL10	ENSG00000169245	ENSG00000169245	C-X-C motif chemokine ligand 10 [Source:HGNC Symbol;Acc:HGNC:10637]	4	76021118	76023497	protein_coding	5.412	1.055	16.21	3.431e-48	3.658e-44	98.15
CXCL9	ENSG00000138755	ENSG00000138755	C-X-C motif chemokine ligand 9 [Source:HGNC Symbol;Acc:HGNC:7098]	4	76001275	76007509	protein_coding	4.188	1.238	12.82	6.603e-33	9.389e-30	63.67
GZMB	ENSG00000100453	ENSG00000100453	granzyme B [Source:HGNC Symbol;Acc:HGNC:4709]	14	24630954	24634267	protein_coding	3.816	0.5845	12	1.764e-29	1.505e-26	55.87
ACOD1	ENSG00000102794	ENSG00000102794	aconitate decarboxylase 1 [Source:HGNC Symbol;Acc:HGNC:33904]	13	76948511	76958638	protein_coding	3.812	-1.699	9.933	2.025e-21	7.445e-19	37.65
CCL2	ENSG00000108691	ENSG00000108691	C-C motif chemokine ligand 2 [Source:HGNC Symbol;Acc:HGNC:10618]	17	34255218	34257203	protein_coding	3.673	0.481	10.17	2.767e-22	1.157e-19	39.74
SIGLEC1	ENSG00000088827	ENSG00000088827	sialic acid binding Ig like lectin 1 [Source:HGNC Symbol;Acc:HGNC:11127]	20	3686970	3712600	protein_coding	3.653	0.5888	10.64	4.404e-24	2.184e-21	43.77
IDO1	ENSG00000131203	ENSG00000131203	indoleamine 2,3-dioxygenase 1 [Source:HGNC Symbol;Acc:HGNC:6059]	8	39902275	39928790	protein_coding	3.628	3.782	14.04	2.924e-38	1.247e-34	75.97
ISG15	ENSG00000187608	ENSG00000187608	ISG15 ubiquitin like modifier [Source:HGNC Symbol;Acc:HGNC:4053]	1	1001138	1014540	protein_coding	3.431	4.633	12.93	2.079e-33	3.168e-30	65.02
PRF1	ENSG00000180644	ENSG00000180644	perforin 1 [Source:HGNC Symbol;Acc:HGNC:9360]	10	70597348	70602759	protein_coding	3.303	0.7795	10.83	8.13e-25	4.446e-22	45.41
IFI44L	ENSG00000137959	ENSG00000137959	interferon induced protein 44 like [Source:HGNC Symbol;Acc:HGNC:17817]	1	78619902	78646145	protein_coding	3.281	4.912	13.19	1.619e-34	3.836e-31	67.55
IFIT2	ENSG00000119922	ENSG00000119922	interferon induced protein with tetratricopeptide repeats 2 [Source:HGNC Symbol;Acc:HGNC:5409]	10	89283694	89309271	protein_coding	3.269	6.456	13.18	1.884e-34	4.019e-31	67.44
IFIT3	ENSG00000119917	ENSG00000119917	interferon induced protein with tetratricopeptide repeats 3 [Source:HGNC Symbol;Acc:HGNC:5411]	10	89327307	89377473	protein_coding	3.248	6.089	14.11	1.461e-38	7.79e-35	76.77
TFEC	ENSG00000105967	ENSG00000105967	transcription factor EC [Source:HGNC Symbol;Acc:HGNC:11754]	7	115935148	116159896	protein_coding	3.226	1.853	11.01	1.735e-25	1.089e-22	46.99
IFIT1	ENSG00000185745	ENSG00000185745	interferon induced protein with tetratricopeptide repeats 1 [Source:HGNC Symbol;Acc:HGNC:5407]	10	89392546	89406487	protein_coding	3.197	4.93	13.47	9.763e-36	2.603e-32	70.31
ZBP1	ENSG00000124256	ENSG00000124256	Z-DNA binding protein 1 [Source:HGNC Symbol;Acc:HGNC:16176]	20	57603846	57620576	protein_coding	3.154	2.42	9.863	3.658e-21	1.3e-18	37.29
SERPING1	ENSG00000149131	ENSG00000149131	serpin family G member 1 [Source:HGNC Symbol;Acc:HGNC:1228]	11	57597387	57619171	protein_coding	3.146	3.629	12.14	4.781e-30	4.434e-27	57.37
CD163	ENSG00000177575	ENSG00000177575	CD163 molecule [Source:HGNC Symbol;Acc:HGNC:1631]	12	7470811	7503893	protein_coding	3.067	3.35	10.91	3.906e-25	2.38e-22	46.26
LILRB1	ENSG00000104972	ENSG00000104972	leukocyte immunoglobulin like receptor B1 [Source:HGNC Symbol;Acc:HGNC:6605]	19	54617158	54638022	protein_coding	2.984	1.361	9.174	1.037e-18	3.031e-16	31.76
OASL	ENSG00000135114	ENSG00000135114	2'-5'-oligoadenylate synthetase like [Source:HGNC Symbol;Acc:HGNC:8090]	12	121017763	121039242	protein_coding	2.983	3.732	11.25	1.804e-26	1.202e-23	49.29
RSAD2	ENSG00000134321	ENSG00000134321	radical S-adenosyl methionine domain containing 2 [Source:HGNC Symbol;Acc:HGNC:30908]	2	6865557	6898239	protein_coding	2.958	5.893	12.4	3.881e-31	3.942e-28	59.91
IL4I1	ENSG00000104951	ENSG00000104951	interleukin 4 induced 1 [Source:HGNC Symbol;Acc:HGNC:19094]	19	49889654	49929539	protein_coding	2.902	0.4741	9.003	4.037e-18	1.104e-15	30.41
BATF2	ENSG00000168062	ENSG00000168062	basic leucine zipper ATF-like transcription factor 2 [Source:HGNC Symbol;Acc:HGNC:25163]	11	64987945	64997018	protein_coding	2.876	2.5	12.05	1.073e-29	9.534e-27	56.49
AC007991.2	ENSG00000253838	ENSG00000253838	novel transcript	8	39914229	39915721	lncRNA	2.874	-1.551	8.958	5.741e-18	1.458e-15	29.94
GNLY	ENSG00000115523	ENSG00000115523	granulysin [Source:HGNC Symbol;Acc:HGNC:4414]	2	85685175	85698852	protein_coding	2.869	-0.1993	8.898	9.26e-18	2.219e-15	29.57
CCL3	ENSG00000277632	ENSG00000277632	C-C motif chemokine ligand 3 [Source:HGNC Symbol;Acc:HGNC:10627]	17	36088256	36090169	protein_coding	2.858	3.206	7.954	1.114e-14	1.761e-12	22.74
NKG7	ENSG00000105374	ENSG00000105374	natural killer cell granule protein 7 [Source:HGNC Symbol;Acc:HGNC:7830]	19	51371606	51372701	protein_coding	2.828	0.2414	9.33	2.972e-19	9.187e-17	32.91
FCGR1A	ENSG00000150337	ENSG00000150337	Fc fragment of IgG receptor Ia [Source:HGNC Symbol;Acc:HGNC:3613]	1	149782671	149791675	protein_coding	2.79	2.327	7.953	1.126e-14	1.765e-12	22.75
CD300E	ENSG00000186407	ENSG00000186407	CD300e molecule [Source:HGNC Symbol;Acc:HGNC:28874]	17	74609885	74623738	protein_coding	2.782	1.013	7.033	6.354e-12	6.104e-10	16.63
SLAMF7	ENSG00000026751	ENSG00000026751	SLAM family member 7 [Source:HGNC Symbol;Acc:HGNC:21394]	1	160739057	160754821	protein_coding	2.76	3.431	10.3	9.096e-23	4.041e-20	40.93
CMKLR1	ENSG00000174600	ENSG00000174600	chemerin chemokine-like receptor 1 [Source:HGNC Symbol;Acc:HGNC:2121]	12	108288044	108339317	protein_coding	2.752	0.02673	9.302	3.723e-19	1.134e-16	32.68
EPSTI1	ENSG00000133106	ENSG00000133106	epithelial stromal interaction 1 [Source:HGNC Symbol;Acc:HGNC:16465]	13	42886388	42992271	protein_coding	2.747	4.783	13.07	5.531e-34	9.074e-31	66.32
CCL4	ENSG00000275302	ENSG00000275302	C-C motif chemokine ligand 4 [Source:HGNC Symbol;Acc:HGNC:10630]	17	36103827	36105621	protein_coding	2.737	3.37	8.065	4.997e-15	8.392e-13	23.52
IFI6	ENSG00000126709	ENSG00000126709	interferon alpha inducible protein 6 [Source:HGNC Symbol;Acc:HGNC:4054]	1	27666064	27672212	protein_coding	2.726	5.02	12.25	1.648e-30	1.597e-27	58.46
LILRB4	ENSG00000186818	ENSG00000186818	leukocyte immunoglobulin like receptor B4 [Source:HGNC Symbol;Acc:HGNC:6608]	19	54643889	54670359	protein_coding	2.726	1.499	9.023	3.446e-18	9.544e-16	30.59
TNIP3	ENSG00000050730	ENSG00000050730	TNFAIP3 interacting protein 3 [Source:HGNC Symbol;Acc:HGNC:19315]	4	121131408	121227466	protein_coding	2.715	0.5584	7.904	1.599e-14	2.437e-12	22.4
HAVCR2	ENSG00000135077	ENSG00000135077	hepatitis A virus cellular receptor 2 [Source:HGNC Symbol;Acc:HGNC:18437]	5	157085832	157142869	protein_coding	2.703	1.981	10.27	1.158e-22	5.042e-20	40.63
IRF8	ENSG00000140968	ENSG00000140968	interferon regulatory factor 8 [Source:HGNC Symbol;Acc:HGNC:5358]	16	85899162	85922606	protein_coding	2.692	2.634	10.22	1.73e-22	7.381e-20	40.27
GBP4	ENSG00000162654	ENSG00000162654	guanylate binding protein 4 [Source:HGNC Symbol;Acc:HGNC:20480]	1	89181144	89198942	protein_coding	2.648	5.246	14.58	1.105e-40	7.857e-37	81.52
CCR5	ENSG00000160791	ENSG00000160791	C-C motif chemokine receptor 5 [Source:HGNC Symbol;Acc:HGNC:1606]	3	46370854	46376206	protein_coding	2.627	1.582	8.88	1.063e-17	2.52e-15	29.5
HERC5	ENSG00000138646	ENSG00000138646	HECT and RLD domain containing E3 ubiquitin protein ligase 5 [Source:HGNC Symbol;Acc:HGNC:24368]	4	88457119	88506163	protein_coding	2.619	3.809	10.38	4.402e-23	2.041e-20	41.64
GBP1	ENSG00000117228	ENSG00000117228	guanylate binding protein 1 [Source:HGNC Symbol;Acc:HGNC:4182]	1	89051882	89065360	protein_coding	2.616	6.778	12.64	3.532e-32	4.431e-29	62.28
44256	ENSG00000145416	ENSG00000145416	membrane associated ring-CH-type finger 1 [Source:HGNC Symbol;Acc:HGNC:26077]	4	163524298	164384050	protein_coding	2.61	1.559	8.975	5.03e-18	1.308e-15	30.23
AIM2	ENSG00000163568	ENSG00000163568	absent in melanoma 2 [Source:HGNC Symbol;Acc:HGNC:357]	1	159062484	159147096	protein_coding	2.593	2.381	8.035	6.227e-15	1.022e-12	23.32
GBP5	ENSG00000154451	ENSG00000154451	guanylate binding protein 5 [Source:HGNC Symbol;Acc:HGNC:19895]	1	89258950	89272804	protein_coding	2.589	6.847	10.05	7.326e-22	2.872e-19	38.87
OAS3	ENSG00000111331	ENSG00000111331	2'-5'-oligoadenylate synthetase 3 [Source:HGNC Symbol;Acc:HGNC:8088]	12	112938051	112976460	protein_coding	2.544	6.583	13.5	7.388e-36	2.603e-32	70.63
LINC02068	ENSG00000223387	ENSG00000223387	long intergenic non-protein coding RNA 2068 [Source:HGNC Symbol;Acc:HGNC:52914]	3	172560888	172595607	lncRNA	2.53	-0.8709	8.369	5.302e-16	1.038e-13	25.62
ETV7	ENSG00000010030	ENSG00000010030	ETS variant transcription factor 7 [Source:HGNC Symbol;Acc:HGNC:18160]	6	36354091	36387800	protein_coding	2.516	2.507	10.89	4.853e-25	2.798e-22	46
SOCS1	ENSG00000185338	ENSG00000185338	suppressor of cytokine signaling 1 [Source:HGNC Symbol;Acc:HGNC:19383]	16	11254417	11256204	protein_coding	2.483	2.474	8.974	5.094e-18	1.309e-15	30.23
FASLG	ENSG00000117560	ENSG00000117560	Fas ligand [Source:HGNC Symbol;Acc:HGNC:11936]	1	172659103	172666876	protein_coding	2.481	-0.8635	8.051	5.545e-15	9.168e-13	23.36
GIMAP4	ENSG00000133574	ENSG00000133574	GTPase, IMAP family member 4 [Source:HGNC Symbol;Acc:HGNC:21872]	7	150567369	150573953	protein_coding	2.478	3	8.376	5.026e-16	9.972e-14	25.76
P2RX7	ENSG00000089041	ENSG00000089041	purinergic receptor P2X 7 [Source:HGNC Symbol;Acc:HGNC:8537]	12	121132819	121188032	protein_coding	2.47	0.8044	8.496	2.042e-16	4.229e-14	26.61
CD274	ENSG00000120217	ENSG00000120217	CD274 molecule [Source:HGNC Symbol;Acc:HGNC:17635]	9	5450503	5470566	protein_coding	2.469	4.275	10.56	8.965e-24	4.345e-21	43.21
CD80	ENSG00000121594	ENSG00000121594	CD80 molecule [Source:HGNC Symbol;Acc:HGNC:1700]	3	119524293	119559614	protein_coding	2.466	-0.7882	6.981	8.866e-12	8.331e-10	16.3
SLAMF1	ENSG00000117090	ENSG00000117090	signaling lymphocytic activation molecule family member 1 [Source:HGNC Symbol;Acc:HGNC:10903]	1	160608106	160647295	protein_coding	2.459	1.098	7.894	1.723e-14	2.588e-12	22.33
TNFAIP6	ENSG00000123610	ENSG00000123610	TNF alpha induced protein 6 [Source:HGNC Symbol;Acc:HGNC:11898]	2	151357592	151380046	protein_coding	2.455	3.311	5.915	5.991e-09	3.407e-07	9.968
IFITM1	ENSG00000185885	ENSG00000185885	interferon induced transmembrane protein 1 [Source:HGNC Symbol;Acc:HGNC:5412]	11	310041	315272	protein_coding	2.454	4.057	10.37	4.752e-23	2.156e-20	41.57
CD84	ENSG00000066294	ENSG00000066294	CD84 molecule [Source:HGNC Symbol;Acc:HGNC:1704]	1	160541095	160579516	protein_coding	2.446	2.314	9.115	1.665e-18	4.797e-16	31.32
OTOF	ENSG00000115155	ENSG00000115155	otoferlin [Source:HGNC Symbol;Acc:HGNC:8515]	2	26457203	26558756	protein_coding	2.421	-1.05	6.475	2.187e-10	1.727e-08	13.24
TNF	ENSG00000232810	ENSG00000232810	tumor necrosis factor [Source:HGNC Symbol;Acc:HGNC:11892]	6	31575565	31578336	protein_coding	2.419	2.809	7.736	5.278e-14	7.406e-12	21.24
CD69	ENSG00000110848	ENSG00000110848	CD69 molecule [Source:HGNC Symbol;Acc:HGNC:1694]	12	9752486	9760901	protein_coding	2.416	3.085	7.759	4.485e-14	6.377e-12	21.4
IKZF3	ENSG00000161405	ENSG00000161405	IKAROS family zinc finger 3 [Source:HGNC Symbol;Acc:HGNC:13178]	17	39757718	39864312	protein_coding	2.415	3.42	8.758	2.741e-17	6.286e-15	28.6
CCL4L2	ENSG00000276070	ENSG00000276070	C-C motif chemokine ligand 4 like 2 [Source:HGNC Symbol;Acc:HGNC:24066]	17	36210924	36212878	protein_coding	2.402	2.382	6.003	3.613e-09	2.202e-07	10.5
XAF1	ENSG00000132530	ENSG00000132530	XIAP associated factor 1 [Source:HGNC Symbol;Acc:HGNC:30932]	17	6755447	6775647	protein_coding	2.4	5.856	13.15	2.54e-34	4.924e-31	67.12
CXorf21	ENSG00000120280	ENSG00000120280	TLR adaptor interacting with endolysosomal SLC15A4 [Source:HGNC Symbol;Acc:HGNC:25667]	X	30558809	30577766	protein_coding	2.39	1.096	7.337	8.383e-13	9.878e-11	18.58
CCRL2	ENSG00000121797	ENSG00000121797	C-C motif chemokine receptor like 2 [Source:HGNC Symbol;Acc:HGNC:1612]	3	46407166	46412997	protein_coding	2.384	3.241	7.2	2.103e-12	2.209e-10	17.66
FCN1	ENSG00000085265	ENSG00000085265	ficolin 1 [Source:HGNC Symbol;Acc:HGNC:3623]	9	134903232	134917912	protein_coding	2.366	2.218	5.867	7.856e-09	4.432e-07	9.756
IL21R	ENSG00000103522	ENSG00000103522	interleukin 21 receptor [Source:HGNC Symbol;Acc:HGNC:6006]	16	27402174	27452042	protein_coding	2.364	0.04788	7.241	1.597e-12	1.738e-10	17.95
CALHM6	ENSG00000188820	ENSG00000188820	calcium homeostasis modulator family member 6 [Source:HGNC Symbol;Acc:HGNC:33391]	6	116461370	116463771	protein_coding	2.361	-0.7585	7.229	1.73e-12	1.863e-10	17.86
FCGR1B	ENSG00000198019	ENSG00000198019	Fc fragment of IgG receptor Ib [Source:HGNC Symbol;Acc:HGNC:3614]	1	121087345	121097161	protein_coding	2.351	2.224	5.973	4.298e-09	2.575e-07	10.34
CD86	ENSG00000114013	ENSG00000114013	CD86 molecule [Source:HGNC Symbol;Acc:HGNC:1705]	3	122055362	122121139	protein_coding	2.349	1.622	8.247	1.31e-15	2.43e-13	24.83
GZMA	ENSG00000145649	ENSG00000145649	granzyme A [Source:HGNC Symbol;Acc:HGNC:4708]	5	55102646	55110252	protein_coding	2.336	-0.4357	7.095	4.204e-12	4.171e-10	17.02
FFAR2	ENSG00000126262	ENSG00000126262	free fatty acid receptor 2 [Source:HGNC Symbol;Acc:HGNC:4501]	19	35443907	35451767	protein_coding	2.333	5.738	5.815	1.057e-08	5.81e-07	9.309
LAIR1	ENSG00000167613	ENSG00000167613	leukocyte associated immunoglobulin like receptor 1 [Source:HGNC Symbol;Acc:HGNC:6477]	19	54351384	54370558	protein_coding	2.329	2.795	8.98	4.842e-18	1.275e-15	30.28
GIMAP8	ENSG00000171115	ENSG00000171115	GTPase, IMAP family member 8 [Source:HGNC Symbol;Acc:HGNC:21792]	7	150450630	150479393	protein_coding	2.305	0.7971	7.635	1.079e-13	1.456e-11	20.55
CARD17	ENSG00000255221	ENSG00000255221	caspase recruitment domain family member 17 [Source:HGNC Symbol;Acc:HGNC:33827]	11	105092469	105101431	transcribed_unprocessed_pseudogene	2.284	-0.3445	6.161	1.445e-09	9.721e-08	11.44
C3AR1	ENSG00000171860	ENSG00000171860	complement C3a receptor 1 [Source:HGNC Symbol;Acc:HGNC:1319]	12	8056844	8066359	protein_coding	2.282	3.112	6.608	9.587e-11	7.956e-09	13.97
GIMAP6	ENSG00000133561	ENSG00000133561	GTPase, IMAP family member 6 [Source:HGNC Symbol;Acc:HGNC:21918]	7	150625375	150632648	protein_coding	2.275	1.804	7.87	2.047e-14	3.031e-12	22.17
KLHDC7B	ENSG00000130487	ENSG00000130487	kelch domain containing 7B [Source:HGNC Symbol;Acc:HGNC:25145]	22	50545899	50551023	protein_coding	2.273	2.713	8.483	2.24e-16	4.594e-14	26.55
GIMAP7	ENSG00000179144	ENSG00000179144	GTPase, IMAP family member 7 [Source:HGNC Symbol;Acc:HGNC:22404]	7	150514872	150521073	protein_coding	2.268	0.1794	7.357	7.316e-13	8.766e-11	18.7
GBP1P1	ENSG00000225492	ENSG00000225492	guanylate binding protein 1 pseudogene 1 [Source:HGNC Symbol;Acc:HGNC:39561]	1	89407679	89426243	transcribed_unprocessed_pseudogene	2.266	2.528	9.74	1.025e-20	3.468e-18	36.28
FBXO39	ENSG00000177294	ENSG00000177294	F-box protein 39 [Source:HGNC Symbol;Acc:HGNC:28565]	17	6776215	6797101	protein_coding	2.26	0.06633	7.151	2.902e-12	2.976e-10	17.38
IL2RA	ENSG00000134460	ENSG00000134460	interleukin 2 receptor subunit alpha [Source:HGNC Symbol;Acc:HGNC:6008]	10	6010689	6062370	protein_coding	2.257	-0.9735	6.688	5.798e-11	4.927e-09	14.5
FAP	ENSG00000078098	ENSG00000078098	fibroblast activation protein alpha [Source:HGNC Symbol;Acc:HGNC:3590]	2	162170684	162245151	protein_coding	2.254	-0.0007548	6.79	3.041e-11	2.68e-09	15.13
LAG3	ENSG00000089692	ENSG00000089692	lymphocyte activating 3 [Source:HGNC Symbol;Acc:HGNC:6476]	12	6772512	6778455	protein_coding	2.251	0.7837	7.585	1.526e-13	2.004e-11	20.22
FCGR1CP	ENSG00000265531	ENSG00000265531	Fc fragment of IgG receptor Ic, pseudogene [Source:HGNC Symbol;Acc:HGNC:3615]	1	143874793	143883575	unprocessed_pseudogene	2.243	0.2349	5.669	2.373e-08	1.208e-06	8.768
CXCL13	ENSG00000156234	ENSG00000156234	C-X-C motif chemokine ligand 13 [Source:HGNC Symbol;Acc:HGNC:10639]	4	77511753	77611834	protein_coding	2.241	-1.921	6.709	5.088e-11	4.376e-09	14.62
SERPINB9	ENSG00000170542	ENSG00000170542	serpin family B member 9 [Source:HGNC Symbol;Acc:HGNC:8955]	6	2887270	2903309	protein_coding	2.239	4.986	8.015	7.22e-15	1.176e-12	23.13
SLAMF8	ENSG00000158714	ENSG00000158714	SLAM family member 8 [Source:HGNC Symbol;Acc:HGNC:21391]	1	159826811	159837492	protein_coding	2.236	0.5995	7.271	1.304e-12	1.468e-10	18.15
APOL3	ENSG00000128284	ENSG00000128284	apolipoprotein L3 [Source:HGNC Symbol;Acc:HGNC:14868]	22	36140330	36166177	protein_coding	2.235	3.124	11.32	1.018e-26	7.24e-24	49.81
NRIR	ENSG00000225964	ENSG00000225964	negative regulator of interferon response [Source:HGNC Symbol;Acc:HGNC:51269]	2	6819463	6840464	lncRNA	2.235	0.3697	7.635	1.076e-13	1.456e-11	20.55
PAX5	ENSG00000196092	ENSG00000196092	paired box 5 [Source:HGNC Symbol;Acc:HGNC:8619]	9	36833269	37034268	protein_coding	2.22	-1.035	5.684	2.19e-08	1.125e-06	8.864
MYO1G	ENSG00000136286	ENSG00000136286	myosin IG [Source:HGNC Symbol;Acc:HGNC:13880]	7	44962662	44979088	protein_coding	2.212	3.398	8.507	1.872e-16	3.953e-14	26.73
WARS	ENSG00000140105	ENSG00000140105	tryptophanyl-tRNA synthetase 1 [Source:HGNC Symbol;Acc:HGNC:12729]	14	100333790	100376805	protein_coding	2.211	6.753	13.48	8.828e-36	2.603e-32	70.45
GIMAP2	ENSG00000106560	ENSG00000106560	GTPase, IMAP family member 2 [Source:HGNC Symbol;Acc:HGNC:21789]	7	150685697	150693641	protein_coding	2.209	1.277	8.375	5.05e-16	9.972e-14	25.74
OAS2	ENSG00000111335	ENSG00000111335	2'-5'-oligoadenylate synthetase 2 [Source:HGNC Symbol;Acc:HGNC:8087]	12	112978395	113011723	protein_coding	2.205	6.317	12.65	3.3e-32	4.399e-29	62.33
IL10	ENSG00000136634	ENSG00000136634	interleukin 10 [Source:HGNC Symbol;Acc:HGNC:5962]	1	206767602	206774541	protein_coding	2.201	-1.208	6.387	3.738e-10	2.807e-08	12.73
SH2D2A	ENSG00000027869	ENSG00000027869	SH2 domain containing 2A [Source:HGNC Symbol;Acc:HGNC:10821]	1	156806243	156816848	protein_coding	2.196	0.07292	7.118	3.621e-12	3.626e-10	17.17
SAMD9L	ENSG00000177409	ENSG00000177409	sterile alpha motif domain containing 9 like [Source:HGNC Symbol;Acc:HGNC:1349]	7	93130056	93148385	protein_coding	2.196	6.371	11.81	1.032e-28	8.154e-26	54.41
CMPK2	ENSG00000134326	ENSG00000134326	cytidine/uridine monophosphate kinase 2 [Source:HGNC Symbol;Acc:HGNC:27015]	2	6840570	6866635	protein_coding	2.193	4.282	10.06	7.12e-22	2.865e-19	38.92
AC124319.4	ENSG00000280248	ENSG00000280248	TEC	17	80339898	80342058	TEC	2.183	0.7408	7.524	2.33e-13	2.975e-11	19.81
CCR1	ENSG00000163823	ENSG00000163823	C-C motif chemokine receptor 1 [Source:HGNC Symbol;Acc:HGNC:1602]	3	46201711	46208313	protein_coding	2.168	4.781	6.41	3.246e-10	2.464e-08	12.72
ADAM19	ENSG00000135074	ENSG00000135074	ADAM metallopeptidase domain 19 [Source:HGNC Symbol;Acc:HGNC:197]	5	157395534	157575775	protein_coding	2.16	3.781	7.071	4.922e-12	4.838e-10	16.82
PARP15	ENSG00000173200	ENSG00000173200	poly(ADP-ribose) polymerase family member 15 [Source:HGNC Symbol;Acc:HGNC:26876]	3	122577628	122639047	protein_coding	2.157	0.3671	7.04	6.047e-12	5.835e-10	16.68
PLA2G7	ENSG00000146070	ENSG00000146070	phospholipase A2 group VII [Source:HGNC Symbol;Acc:HGNC:9040]	6	46704201	46735693	protein_coding	2.156	0.6629	7.188	2.269e-12	2.361e-10	17.62
ATP10A	ENSG00000206190	ENSG00000206190	ATPase phospholipid transporting 10A (putative) [Source:HGNC Symbol;Acc:HGNC:13542]	15	25677271	25865184	protein_coding	2.156	1.501	7.606	1.321e-13	1.772e-11	20.36
STARD8	ENSG00000130052	ENSG00000130052	StAR related lipid transfer domain containing 8 [Source:HGNC Symbol;Acc:HGNC:19161]	X	68647666	68725842	protein_coding	2.153	0.4166	6.364	4.299e-10	3.173e-08	12.59
MUC13	ENSG00000173702	ENSG00000173702	mucin 13, cell surface associated [Source:HGNC Symbol;Acc:HGNC:7511]	3	124905442	124953819	protein_coding	2.153	3.334	7.983	9.099e-15	1.448e-12	22.94
CASP5	ENSG00000137757	ENSG00000137757	caspase 5 [Source:HGNC Symbol;Acc:HGNC:1506]	11	104994235	105023168	protein_coding	2.152	1.698	5.448	7.859e-08	3.62e-06	7.581
IL2RB	ENSG00000100385	ENSG00000100385	interleukin 2 receptor subunit beta [Source:HGNC Symbol;Acc:HGNC:6009]	22	37125843	37175054	protein_coding	2.147	1.899	7.134	3.258e-12	3.309e-10	17.27
IFNG	ENSG00000111537	ENSG00000111537	interferon gamma [Source:HGNC Symbol;Acc:HGNC:5438]	12	68154768	68159740	protein_coding	2.144	-1.353	6.387	3.735e-10	2.807e-08	12.73
CCL5	ENSG00000271503	ENSG00000271503	C-C motif chemokine ligand 5 [Source:HGNC Symbol;Acc:HGNC:10632]	17	35871491	35880793	protein_coding	2.136	2.791	7.417	4.854e-13	5.949e-11	19.09
ABI3	ENSG00000108798	ENSG00000108798	ABI family member 3 [Source:HGNC Symbol;Acc:HGNC:29859]	17	49210411	49223225	protein_coding	2.135	1.578	7.823	2.862e-14	4.153e-12	21.84
SDS	ENSG00000135094	ENSG00000135094	serine dehydratase [Source:HGNC Symbol;Acc:HGNC:10691]	12	113392445	113426301	protein_coding	2.131	1.715	7.11	3.818e-12	3.805e-10	17.12
MS4A4A	ENSG00000110079	ENSG00000110079	membrane spanning 4-domains A4A [Source:HGNC Symbol;Acc:HGNC:13371]	11	60185657	60318080	protein_coding	2.124	-0.4388	6.533	1.527e-10	1.243e-08	13.58
IGHM	ENSG00000211899	ENSG00000211899	immunoglobulin heavy constant mu [Source:HGNC Symbol;Acc:HGNC:5541]	14	105851705	105856218	IG_C_gene	2.124	-1.182	5.52	5.339e-08	2.565e-06	8.024
CD8B	ENSG00000172116	ENSG00000172116	CD8b molecule [Source:HGNC Symbol;Acc:HGNC:1707]	2	86815339	86861924	protein_coding	2.121	-0.4999	6.762	3.639e-11	3.181e-09	14.95
SAA1	ENSG00000173432	ENSG00000173432	serum amyloid A1 [Source:HGNC Symbol;Acc:HGNC:10513]	11	18266260	18269977	protein_coding	2.118	3.379	7.259	1.415e-12	1.58e-10	18.04
DDX58	ENSG00000107201	ENSG00000107201	DExD/H-box helicase 58 [Source:HGNC Symbol;Acc:HGNC:19102]	9	32455302	32526208	protein_coding	2.117	5.747	12.6	5.604e-32	6.64e-29	61.8
IRF4	ENSG00000137265	ENSG00000137265	interferon regulatory factor 4 [Source:HGNC Symbol;Acc:HGNC:6119]	6	391752	411443	protein_coding	2.112	1.435	7.133	3.277e-12	3.313e-10	17.27
ADGRE1	ENSG00000174837	ENSG00000174837	adhesion G protein-coupled receptor E1 [Source:HGNC Symbol;Acc:HGNC:3336]	19	6887566	6940459	protein_coding	2.109	2.719	5.959	4.659e-09	2.752e-07	10.24
FPR3	ENSG00000187474	ENSG00000187474	formyl peptide receptor 3 [Source:HGNC Symbol;Acc:HGNC:3828]	19	51795157	51826190	protein_coding	2.103	1.225	6.648	7.46e-11	6.264e-09	14.26
SLC26A4	ENSG00000091137	ENSG00000091137	solute carrier family 26 member 4 [Source:HGNC Symbol;Acc:HGNC:8818]	7	107660828	107717809	protein_coding	2.098	1.947	5.953	4.831e-09	2.831e-07	10.24
IL15RA	ENSG00000134470	ENSG00000134470	interleukin 15 receptor subunit alpha [Source:HGNC Symbol;Acc:HGNC:5978]	10	5943639	5978187	protein_coding	2.083	1.522	9.518	6.411e-20	2.041e-17	34.45
IRF7	ENSG00000185507	ENSG00000185507	interferon regulatory factor 7 [Source:HGNC Symbol;Acc:HGNC:6122]	11	612553	615983	protein_coding	2.079	5.001	8.817	1.739e-17	4.031e-15	29.03
LILRB2	ENSG00000131042	ENSG00000131042	leukocyte immunoglobulin like receptor B2 [Source:HGNC Symbol;Acc:HGNC:6606]	19	54273812	54281184	protein_coding	2.077	4.168	5.791	1.209e-08	6.512e-07	9.266
FGD2	ENSG00000146192	ENSG00000146192	FYVE, RhoGEF and PH domain containing 2 [Source:HGNC Symbol;Acc:HGNC:3664]	6	37005646	37029069	protein_coding	2.064	2.688	8.707	4.068e-17	9.037e-15	28.21
AC012363.1	ENSG00000224789	ENSG00000224789	novel transcript	2	120174885	120216544	lncRNA	2.061	-0.6216	5.797	1.167e-08	6.331e-07	9.458
DUOXA2	ENSG00000140274	ENSG00000140274	dual oxidase maturation factor 2 [Source:HGNC Symbol;Acc:HGNC:32698]	15	45114326	45118421	protein_coding	2.052	4.041	6.727	4.54e-11	3.936e-09	14.66
GPR183	ENSG00000169508	ENSG00000169508	G protein-coupled receptor 183 [Source:HGNC Symbol;Acc:HGNC:3128]	13	99294539	99307399	protein_coding	2.05	2.111	6.467	2.294e-10	1.799e-08	13.16
P2RY14	ENSG00000174944	ENSG00000174944	purinergic receptor P2Y14 [Source:HGNC Symbol;Acc:HGNC:16442]	3	151212117	151278542	protein_coding	2.049	0.8852	5.434	8.461e-08	3.856e-06	7.543
OR52K3P	ENSG00000225101	ENSG00000225101	olfactory receptor family 52 subfamily K member 3 pseudogene [Source:HGNC Symbol;Acc:HGNC:15224]	11	4393783	4476361	transcribed_unprocessed_pseudogene	2.047	0.3494	5.495	6.097e-08	2.89e-06	7.871
MIR3945HG	ENSG00000251230	ENSG00000251230	MIR3945 host gene [Source:HGNC Symbol;Acc:HGNC:52002]	4	184844554	184855751	lncRNA	2.045	3.299	5.052	6.037e-07	2.295e-05	5.561
HAPLN3	ENSG00000140511	ENSG00000140511	hyaluronan and proteoglycan link protein 3 [Source:HGNC Symbol;Acc:HGNC:21446]	15	88877294	88895597	protein_coding	2.043	1.502	8.092	4.117e-15	6.968e-13	23.72
LILRA5	ENSG00000187116	ENSG00000187116	leukocyte immunoglobulin like receptor A5 [Source:HGNC Symbol;Acc:HGNC:16309]	19	54307070	54313166	protein_coding	2.042	3.531	4.953	9.866e-07	3.543e-05	5.084
CCR7	ENSG00000126353	ENSG00000126353	C-C motif chemokine receptor 7 [Source:HGNC Symbol;Acc:HGNC:1608]	17	40553769	40565472	protein_coding	2.041	-0.4716	5.801	1.143e-08	6.235e-07	9.475
MILR1	ENSG00000271605	ENSG00000271605	mast cell immunoglobulin like receptor 1 [Source:HGNC Symbol;Acc:HGNC:27570]	17	64449037	64468643	protein_coding	2.034	0.4139	6.098	2.079e-09	1.336e-07	11.09
MS4A1	ENSG00000156738	ENSG00000156738	membrane spanning 4-domains A1 [Source:HGNC Symbol;Acc:HGNC:7315]	11	60455846	60470752	protein_coding	2.031	-0.522	5.055	5.961e-07	2.281e-05	5.739
PDCD1	ENSG00000188389	ENSG00000188389	programmed cell death 1 [Source:HGNC Symbol;Acc:HGNC:8760]	2	241849884	241858894	protein_coding	2.029	-1.259	6.47	2.244e-10	1.766e-08	13.21
TLR7	ENSG00000196664	ENSG00000196664	toll like receptor 7 [Source:HGNC Symbol;Acc:HGNC:15631]	X	12867072	12890361	protein_coding	2.029	0.3856	7.006	7.551e-12	7.19e-10	16.46
SPP1	ENSG00000118785	ENSG00000118785	secreted phosphoprotein 1 [Source:HGNC Symbol;Acc:HGNC:11255]	4	87975667	87983532	protein_coding	2.028	0.672	5.321	1.535e-07	6.679e-06	6.984
IFIH1	ENSG00000115267	ENSG00000115267	interferon induced with helicase C domain 1 [Source:HGNC Symbol;Acc:HGNC:18873]	2	162267074	162318684	protein_coding	2.022	5.909	12.45	2.438e-31	2.737e-28	60.35
CYBB	ENSG00000165168	ENSG00000165168	cytochrome b-245 beta chain [Source:HGNC Symbol;Acc:HGNC:2578]	X	37780059	37813461	protein_coding	2.022	4.836	8.286	9.825e-16	1.854e-13	25.09
IL32	ENSG00000008517	ENSG00000008517	interleukin 32 [Source:HGNC Symbol;Acc:HGNC:16830]	16	3065297	3082192	protein_coding	2.018	2.412	8.206	1.781e-15	3.22e-13	24.54
BST2	ENSG00000130303	ENSG00000130303	bone marrow stromal cell antigen 2 [Source:HGNC Symbol;Acc:HGNC:1119]	19	17402939	17405630	protein_coding	2.015	4.098	9.655	2.076e-20	6.812e-18	35.62
CD2	ENSG00000116824	ENSG00000116824	CD2 molecule [Source:HGNC Symbol;Acc:HGNC:1639]	1	116754430	116769229	protein_coding	2.011	1.32	6.428	2.908e-10	2.239e-08	12.95
DDX60	ENSG00000137628	ENSG00000137628	DExD/H-box helicase 60 [Source:HGNC Symbol;Acc:HGNC:25942]	4	168216291	168318883	protein_coding	2.011	5.846	12.42	3.068e-31	3.272e-28	60.13
TRIM31	ENSG00000204616	ENSG00000204616	tripartite motif containing 31 [Source:HGNC Symbol;Acc:HGNC:16289]	6	30102897	30113090	protein_coding	2.011	1.678	6.784	3.157e-11	2.771e-09	15.08
SCIMP	ENSG00000161929	ENSG00000161929	SLP adaptor and CSK interacting membrane protein [Source:HGNC Symbol;Acc:HGNC:33504]	17	5208920	5234860	protein_coding	2.009	0.1563	6.346	4.771e-10	3.492e-08	12.49
TRBC1	ENSG00000211751	ENSG00000211751	T cell receptor beta constant 1 [Source:HGNC Symbol;Acc:HGNC:12156]	7	142791694	142793368	TR_C_gene	2.009	-0.09274	6.03	3.091e-09	1.905e-07	10.72
CCDC194	ENSG00000269720	ENSG00000269720	coiled-coil domain containing 194 [Source:HGNC Symbol;Acc:HGNC:53438]	19	17390509	17394158	protein_coding	2.002	-1.56	6.194	1.187e-09	8.085e-08	11.63
CD48	ENSG00000117091	ENSG00000117091	CD48 molecule [Source:HGNC Symbol;Acc:HGNC:1683]	1	160678746	160711831	protein_coding	2.001	3.527	6.953	1.07e-11	9.962e-10	16.08
SLAMF6	ENSG00000162739	ENSG00000162739	SLAM family member 6 [Source:HGNC Symbol;Acc:HGNC:21392]	1	160485030	160523262	protein_coding	2.001	-0.2839	6.167	1.393e-09	9.43e-08	11.48
TMEM140	ENSG00000146859	ENSG00000146859	transmembrane protein 140 [Source:HGNC Symbol;Acc:HGNC:21870]	7	135148072	135166215	protein_coding	1.997	4.292	7.338	8.273e-13	9.802e-11	18.54
ADA	ENSG00000196839	ENSG00000196839	adenosine deaminase [Source:HGNC Symbol;Acc:HGNC:186]	20	44619522	44652233	protein_coding	1.994	-0.4221	6.503	1.842e-10	1.477e-08	13.4
APOBEC3A	ENSG00000128383	ENSG00000128383	apolipoprotein B mRNA editing enzyme catalytic subunit 3A [Source:HGNC Symbol;Acc:HGNC:17343]	22	38952741	38992778	protein_coding	1.992	4.982	6.041	2.899e-09	1.798e-07	10.6
LILRA6	ENSG00000244482	ENSG00000244482	leukocyte immunoglobulin like receptor A6 [Source:HGNC Symbol;Acc:HGNC:15495]	19	54236592	54242791	protein_coding	1.991	3.068	5.033	6.654e-07	2.503e-05	5.487
CXCR6	ENSG00000172215	ENSG00000172215	C-X-C motif chemokine receptor 6 [Source:HGNC Symbol;Acc:HGNC:16647]	3	45940933	45948351	protein_coding	1.989	0.6203	6.085	2.255e-09	1.427e-07	11.01
SIGLEC14	ENSG00000254415	ENSG00000254415	sialic acid binding Ig like lectin 14 [Source:HGNC Symbol;Acc:HGNC:32926]	19	51642553	51646801	protein_coding	1.989	1.827	4.855	1.592e-06	5.357e-05	4.72
AC083862.2	ENSG00000272941	ENSG00000272941	novel transcript, antisense to C7orf49	7	135168403	135169547	lncRNA	1.988	1.584	5.78	1.285e-08	6.885e-07	9.318
IFI44	ENSG00000137965	ENSG00000137965	interferon induced protein 44 [Source:HGNC Symbol;Acc:HGNC:16938]	1	78649796	78664078	protein_coding	1.987	5.139	10.86	6.252e-25	3.509e-22	45.83
CCR2	ENSG00000121807	ENSG00000121807	C-C motif chemokine receptor 2 [Source:HGNC Symbol;Acc:HGNC:1603]	3	46353864	46360940	protein_coding	1.98	-0.5518	6.076	2.366e-09	1.493e-07	10.97
ITK	ENSG00000113263	ENSG00000113263	IL2 inducible T cell kinase [Source:HGNC Symbol;Acc:HGNC:6171]	5	157142933	157255185	protein_coding	1.975	1.364	6.41	3.245e-10	2.464e-08	12.85
CD247	ENSG00000198821	ENSG00000198821	CD247 molecule [Source:HGNC Symbol;Acc:HGNC:1677]	1	167430640	167518610	protein_coding	1.974	-0.01934	6.211	1.074e-09	7.367e-08	11.72
SLC2A6	ENSG00000160326	ENSG00000160326	solute carrier family 2 member 6 [Source:HGNC Symbol;Acc:HGNC:11011]	9	133471094	133479127	protein_coding	1.973	-0.169	5.793	1.19e-08	6.444e-07	9.434
ANKRD22	ENSG00000152766	ENSG00000152766	ankyrin repeat domain 22 [Source:HGNC Symbol;Acc:HGNC:28321]	10	88819896	88851844	protein_coding	1.97	2.923	7.992	8.517e-15	1.376e-12	23.02
FCGR3A	ENSG00000203747	ENSG00000203747	Fc fragment of IgG receptor IIIa [Source:HGNC Symbol;Acc:HGNC:3619]	1	161541759	161550737	protein_coding	1.97	3.637	7.564	1.757e-13	2.271e-11	20.06
CSF3	ENSG00000108342	ENSG00000108342	colony stimulating factor 3 [Source:HGNC Symbol;Acc:HGNC:2438]	17	40015361	40017813	protein_coding	1.969	0.2136	5.742	1.586e-08	8.333e-07	9.155
MX1	ENSG00000157601	ENSG00000157601	MX dynamin like GTPase 1 [Source:HGNC Symbol;Acc:HGNC:7532]	21	41420020	41470071	protein_coding	1.968	7.714	13.1	4.047e-34	7.192e-31	66.69
TNFSF13B	ENSG00000102524	ENSG00000102524	TNF superfamily member 13b [Source:HGNC Symbol;Acc:HGNC:11929]	13	108251240	108308484	protein_coding	1.966	3.87	6.449	2.566e-10	1.99e-08	12.99
TIGIT	ENSG00000181847	ENSG00000181847	T cell immunoreceptor with Ig and ITIM domains [Source:HGNC Symbol;Acc:HGNC:26838]	3	114276913	114310288	protein_coding	1.966	-0.4484	6.085	2.254e-09	1.427e-07	11.02
APOL4	ENSG00000100336	ENSG00000100336	apolipoprotein L4 [Source:HGNC Symbol;Acc:HGNC:14867]	22	36189124	36204840	protein_coding	1.965	2.928	8.99	4.471e-18	1.192e-15	30.36
GIMAP5	ENSG00000196329	ENSG00000196329	GTPase, IMAP family member 5 [Source:HGNC Symbol;Acc:HGNC:18005]	7	150722253	150750033	protein_coding	1.964	-1.443	6.111	1.927e-09	1.253e-07	11.17
RASAL3	ENSG00000105122	ENSG00000105122	RAS protein activator like 3 [Source:HGNC Symbol;Acc:HGNC:26129]	19	15451624	15464544	protein_coding	1.962	2.512	7.284	1.199e-12	1.367e-10	18.22
IL7R	ENSG00000168685	ENSG00000168685	interleukin 7 receptor [Source:HGNC Symbol;Acc:HGNC:6024]	5	35852695	35879603	protein_coding	1.96	2.752	6.668	6.596e-11	5.56e-09	14.34
MSR1	ENSG00000038945	ENSG00000038945	macrophage scavenger receptor 1 [Source:HGNC Symbol;Acc:HGNC:7376]	8	16107878	16567490	protein_coding	1.958	2.259	7.452	3.807e-13	4.72e-11	19.34
CD7	ENSG00000173762	ENSG00000173762	CD7 molecule [Source:HGNC Symbol;Acc:HGNC:1695]	17	82314868	82317608	protein_coding	1.957	1.7	6.229	9.634e-10	6.671e-08	11.8
BATF3	ENSG00000123685	ENSG00000123685	basic leucine zipper ATF-like transcription factor 3 [Source:HGNC Symbol;Acc:HGNC:28915]	1	212686417	212699840	protein_coding	1.956	-0.7018	6.334	5.135e-10	3.738e-08	12.43
HK3	ENSG00000160883	ENSG00000160883	hexokinase 3 [Source:HGNC Symbol;Acc:HGNC:4925]	5	176880869	176899346	protein_coding	1.953	2.752	4.929	1.11e-06	3.906e-05	5.019
MS4A6A	ENSG00000110077	ENSG00000110077	membrane spanning 4-domains A6A [Source:HGNC Symbol;Acc:HGNC:13375]	11	60172015	60184666	protein_coding	1.951	2.999	8.499	1.997e-16	4.177e-14	26.66
LCK	ENSG00000182866	ENSG00000182866	LCK proto-oncogene, Src family tyrosine kinase [Source:HGNC Symbol;Acc:HGNC:6524]	1	32251239	32286165	protein_coding	1.947	1.515	7.007	7.484e-12	7.158e-10	16.47
MIR155HG	ENSG00000234883	ENSG00000234883	MIR155 host gene [Source:HGNC Symbol;Acc:HGNC:35460]	21	25561909	25575168	lncRNA	1.945	-0.8656	5.595	3.563e-08	1.751e-06	8.404
SNX20	ENSG00000167208	ENSG00000167208	sorting nexin 20 [Source:HGNC Symbol;Acc:HGNC:30390]	16	50666300	50681353	protein_coding	1.944	3.465	6.377	3.954e-10	2.959e-08	12.59
PDCD1LG2	ENSG00000197646	ENSG00000197646	programmed cell death 1 ligand 2 [Source:HGNC Symbol;Acc:HGNC:18731]	9	5510531	5571282	protein_coding	1.936	-0.324	5.865	7.96e-09	4.48e-07	9.819
RHOH	ENSG00000168421	ENSG00000168421	ras homolog family member H [Source:HGNC Symbol;Acc:HGNC:686]	4	40191053	40246967	protein_coding	1.935	4.203	6.861	1.939e-11	1.782e-09	15.48
CD180	ENSG00000134061	ENSG00000134061	CD180 molecule [Source:HGNC Symbol;Acc:HGNC:6726]	5	67179613	67196799	protein_coding	1.933	-0.008216	6.125	1.78e-09	1.175e-07	11.24
TRPV2	ENSG00000187688	ENSG00000187688	transient receptor potential cation channel subfamily V member 2 [Source:HGNC Symbol;Acc:HGNC:18082]	17	16415571	16437003	protein_coding	1.932	1.438	6.014	3.387e-09	2.07e-07	10.6
AC136475.7	ENSG00000270030							1.928	-0.4661	4.912	1.208e-06	4.205e-05	5.074
MEFV	ENSG00000103313	ENSG00000103313	MEFV innate immuity regulator, pyrin [Source:HGNC Symbol;Acc:HGNC:6998]	16	3242027	3256633	protein_coding	1.926	5.19	4.896	1.307e-06	4.525e-05	4.725
DOK2	ENSG00000147443	ENSG00000147443	docking protein 2 [Source:HGNC Symbol;Acc:HGNC:2991]	8	21908873	21913690	protein_coding	1.912	0.7769	6.395	3.556e-10	2.69e-08	12.77
CGAS	ENSG00000164430	ENSG00000164430	cyclic GMP-AMP synthase [Source:HGNC Symbol;Acc:HGNC:21367]	6	73413515	73452297	protein_coding	1.911	2.332	8.339	6.617e-16	1.271e-13	25.5
TAP1	ENSG00000168394	ENSG00000168394	transporter 1, ATP binding cassette subfamily B member [Source:HGNC Symbol;Acc:HGNC:43]	6	32845209	32853816	protein_coding	1.911	6.645	10.82	9.301e-25	4.959e-22	45.44
AC124319.1	ENSG00000262979	ENSG00000262979	novel transcript	17	80315651	80316633	lncRNA	1.907	0.05553	6.371	4.116e-10	3.059e-08	12.64
IFITM3	ENSG00000142089	ENSG00000142089	interferon induced transmembrane protein 3 [Source:HGNC Symbol;Acc:HGNC:5414]	11	319676	329475	protein_coding	1.901	6.314	9.766	8.239e-21	2.881e-18	36.51
IL10RA	ENSG00000110324	ENSG00000110324	interleukin 10 receptor subunit alpha [Source:HGNC Symbol;Acc:HGNC:5964]	11	117986370	118003037	protein_coding	1.897	4.469	6.792	3.011e-11	2.664e-09	15.05
USP18	ENSG00000184979	ENSG00000184979	ubiquitin specific peptidase 18 [Source:HGNC Symbol;Acc:HGNC:12616]	22	18150170	18177397	protein_coding	1.896	2.826	8.207	1.76e-15	3.209e-13	24.55
STAB1	ENSG00000010327	ENSG00000010327	stabilin 1 [Source:HGNC Symbol;Acc:HGNC:18628]	3	52495338	52524495	protein_coding	1.886	2.555	6.756	3.773e-11	3.284e-09	14.89
IFI35	ENSG00000068079	ENSG00000068079	interferon induced protein 35 [Source:HGNC Symbol;Acc:HGNC:5399]	17	43006740	43014456	protein_coding	1.885	3.897	9.394	1.763e-19	5.528e-17	33.52
CD96	ENSG00000153283	ENSG00000153283	CD96 molecule [Source:HGNC Symbol;Acc:HGNC:16892]	3	111292719	111665750	protein_coding	1.883	1.471	6.266	7.735e-10	5.536e-08	12.01
SEMA6B	ENSG00000167680	ENSG00000167680	semaphorin 6B [Source:HGNC Symbol;Acc:HGNC:10739]	19	4542593	4581776	protein_coding	1.883	1.91	5.119	4.325e-07	1.724e-05	5.958
FCER1G	ENSG00000158869	ENSG00000158869	Fc fragment of IgE receptor Ig [Source:HGNC Symbol;Acc:HGNC:3611]	1	161215234	161220699	protein_coding	1.867	4.366	5.557	4.361e-08	2.119e-06	8.023
CCL3L1	ENSG00000276085	ENSG00000276085	C-C motif chemokine ligand 3 like 1 [Source:HGNC Symbol;Acc:HGNC:10628]	17	36194869	36196758	protein_coding	1.866	3.412	4.441	1.093e-05	0.0002763	2.813
PIK3AP1	ENSG00000155629	ENSG00000155629	phosphoinositide-3-kinase adaptor protein 1 [Source:HGNC Symbol;Acc:HGNC:30034]	10	96593315	96720514	protein_coding	1.86	6.203	7.906	1.573e-14	2.414e-12	22.34
PSTPIP2	ENSG00000152229	ENSG00000152229	proline-serine-threonine phosphatase interacting protein 2 [Source:HGNC Symbol;Acc:HGNC:9581]	18	45983536	46072272	protein_coding	1.858	3.852	7.313	9.817e-13	1.15e-10	18.39
GPR84	ENSG00000139572	ENSG00000139572	G protein-coupled receptor 84 [Source:HGNC Symbol;Acc:HGNC:4535]	12	54362445	54364487	protein_coding	1.856	1.593	4.372	1.484e-05	0.0003577	2.634
CXCR3	ENSG00000186810	ENSG00000186810	C-X-C motif chemokine receptor 3 [Source:HGNC Symbol;Acc:HGNC:4540]	X	71615916	71618511	protein_coding	1.855	-0.8888	5.928	5.57e-09	3.193e-07	10.16
GPR171	ENSG00000174946	ENSG00000174946	G protein-coupled receptor 171 [Source:HGNC Symbol;Acc:HGNC:30057]	3	151197832	151203216	protein_coding	1.852	-1.055	5.66	2.487e-08	1.257e-06	8.746
FCGR2C	ENSG00000244682	ENSG00000244682	Fc fragment of IgG receptor IIc (gene/pseudogene) [Source:HGNC Symbol;Acc:HGNC:15626]	1	161581339	161605662	polymorphic_pseudogene	1.852	1.032	5.145	3.791e-07	1.526e-05	6.122
OAS1	ENSG00000089127	ENSG00000089127	2'-5'-oligoadenylate synthetase 1 [Source:HGNC Symbol;Acc:HGNC:8086]	12	112905856	112933219	protein_coding	1.851	6.221	10.77	1.413e-24	7.176e-22	45.03
SP140	ENSG00000079263	ENSG00000079263	SP140 nuclear body protein [Source:HGNC Symbol;Acc:HGNC:17133]	2	230203110	230313215	protein_coding	1.84	3.995	7.242	1.582e-12	1.731e-10	17.92
FRMD3	ENSG00000172159	ENSG00000172159	FERM domain containing 3 [Source:HGNC Symbol;Acc:HGNC:24125]	9	83242990	83538546	protein_coding	1.84	1.845	7.383	6.112e-13	7.406e-11	18.88
TMEM176A	ENSG00000002933	ENSG00000002933	transmembrane protein 176A [Source:HGNC Symbol;Acc:HGNC:24930]	7	150800403	150805118	protein_coding	1.836	0.1173	6.027	3.147e-09	1.934e-07	10.7
PYHIN1	ENSG00000163564	ENSG00000163564	pyrin and HIN domain family member 1 [Source:HGNC Symbol;Acc:HGNC:28894]	1	158930796	158977059	protein_coding	1.832	-0.3814	5.681	2.225e-08	1.141e-06	8.846
PARP14	ENSG00000173193	ENSG00000173193	poly(ADP-ribose) polymerase family member 14 [Source:HGNC Symbol;Acc:HGNC:29232]	3	122680839	122730840	protein_coding	1.829	8.283	11.48	2.229e-27	1.639e-24	51.37
GBP2	ENSG00000162645	ENSG00000162645	guanylate binding protein 2 [Source:HGNC Symbol;Acc:HGNC:4183]	1	89106132	89150456	protein_coding	1.828	6.698	7.308	1.016e-12	1.178e-10	18.26
SLA2	ENSG00000101082	ENSG00000101082	Src like adaptor 2 [Source:HGNC Symbol;Acc:HGNC:17329]	20	36612318	36646196	protein_coding	1.827	0.8194	6.311	5.899e-10	4.265e-08	12.29
SLCO2B1	ENSG00000137491	ENSG00000137491	solute carrier organic anion transporter family member 2B1 [Source:HGNC Symbol;Acc:HGNC:10962]	11	75100563	75206549	protein_coding	1.824	1.954	7.223	1.799e-12	1.909e-10	17.84
ISG20	ENSG00000172183	ENSG00000172183	interferon stimulated exonuclease gene 20 [Source:HGNC Symbol;Acc:HGNC:6130]	15	88635670	88656483	protein_coding	1.823	5.493	8.754	2.838e-17	6.439e-15	28.54
PRKCQ	ENSG00000065675	ENSG00000065675	protein kinase C theta [Source:HGNC Symbol;Acc:HGNC:9410]	10	6427143	6580301	protein_coding	1.822	0.08069	5.94	5.202e-09	3.015e-07	10.22
KLRD1	ENSG00000134539	ENSG00000134539	killer cell lectin like receptor D1 [Source:HGNC Symbol;Acc:HGNC:6378]	12	10226058	10329608	protein_coding	1.818	1.589	6.532	1.534e-10	1.244e-08	13.57
SCML4	ENSG00000146285	ENSG00000146285	Scm polycomb group protein like 4 [Source:HGNC Symbol;Acc:HGNC:21397]	6	107702154	107824317	protein_coding	1.818	1.445	6.255	8.273e-10	5.823e-08	11.95
SNX10	ENSG00000086300	ENSG00000086300	sorting nexin 10 [Source:HGNC Symbol;Acc:HGNC:14974]	7	26291862	26374383	protein_coding	1.816	3.817	5.838	9.265e-09	5.133e-07	9.543
SPIB	ENSG00000269404	ENSG00000269404	Spi-B transcription factor [Source:HGNC Symbol;Acc:HGNC:11242]	19	50418938	50431314	protein_coding	1.816	-0.9163	5.276	1.931e-07	8.236e-06	6.811
RPS2P36	ENSG00000227032	ENSG00000227032	ribosomal protein S2 pseudogene 36 [Source:HGNC Symbol;Acc:HGNC:36784]	10	96620877	96621707	processed_pseudogene	1.812	-0.4477	4.842	1.691e-06	5.619e-05	4.761
CSF1	ENSG00000184371	ENSG00000184371	colony stimulating factor 1 [Source:HGNC Symbol;Acc:HGNC:2432]	1	109910242	109930992	protein_coding	1.811	3.415	6.999	7.929e-12	7.483e-10	16.38
	ENSG00000287188	ENSG00000287188	novel transcript, antisense to ANXA10	4	168170097	168194861	lncRNA	1.811	-0.5412	6.256	8.182e-10	5.778e-08	11.98
C1QB	ENSG00000173369	ENSG00000173369	complement C1q B chain [Source:HGNC Symbol;Acc:HGNC:1242]	1	22652762	22661637	protein_coding	1.81	2.64	7.307	1.024e-12	1.181e-10	18.37
AC104837.2	ENSG00000238015	ENSG00000238015	ribosomal protein L23 (RPL23) pseudogene	1	78666272	78666695	processed_pseudogene	1.806	-1.809	5.936	5.312e-09	3.062e-07	10.21
GZMH	ENSG00000100450	ENSG00000100450	granzyme H [Source:HGNC Symbol;Acc:HGNC:4710]	14	24606480	24609699	protein_coding	1.8	-1.37	5.412	9.52e-08	4.274e-06	7.483
OLR1	ENSG00000173391	ENSG00000173391	oxidized low density lipoprotein receptor 1 [Source:HGNC Symbol;Acc:HGNC:8133]	12	10158301	10172138	protein_coding	1.79	3.113	4.935	1.078e-06	3.827e-05	5.031
TLR8	ENSG00000101916	ENSG00000101916	toll like receptor 8 [Source:HGNC Symbol;Acc:HGNC:15632]	X	12906620	12923169	protein_coding	1.788	3.166	4.584	5.696e-06	0.0001603	3.449
RASGRP3	ENSG00000152689	ENSG00000152689	RAS guanyl releasing protein 3 [Source:HGNC Symbol;Acc:HGNC:14545]	2	33436324	33564750	protein_coding	1.787	2.558	7.508	2.595e-13	3.255e-11	19.71
SLC43A3	ENSG00000134802	ENSG00000134802	solute carrier family 43 member 3 [Source:HGNC Symbol;Acc:HGNC:17466]	11	57406954	57427580	protein_coding	1.786	2.351	6.484	2.062e-10	1.635e-08	13.26
RNF213	ENSG00000173821	ENSG00000173821	ring finger protein 213 [Source:HGNC Symbol;Acc:HGNC:14539]	17	80260866	80398786	protein_coding	1.785	9.738	11.3	1.166e-26	8.022e-24	49.72
CLEC4E	ENSG00000166523	ENSG00000166523	C-type lectin domain family 4 member E [Source:HGNC Symbol;Acc:HGNC:14555]	12	8533305	8540905	protein_coding	1.783	3.449	4.42	1.203e-05	0.0002989	2.724
ADGRG5	ENSG00000159618	ENSG00000159618	adhesion G protein-coupled receptor G5 [Source:HGNC Symbol;Acc:HGNC:19010]	16	57542643	57591681	protein_coding	1.782	0.0101	5.987	3.956e-09	2.39e-07	10.48
AL121985.1	ENSG00000228863	ENSG00000228863	novel transcript, antisense to CD48	1	160670778	160699761	lncRNA	1.782	-0.2844	4.552	6.607e-06	0.0001797	3.48
KCNA3	ENSG00000177272	ENSG00000177272	potassium voltage-gated channel subfamily A member 3 [Source:HGNC Symbol;Acc:HGNC:6221]	1	110672465	110674940	protein_coding	1.781	-0.7277	5.301	1.697e-07	7.342e-06	6.93
DOCK10	ENSG00000135905	ENSG00000135905	dedicator of cytokinesis 10 [Source:HGNC Symbol;Acc:HGNC:23479]	2	224765090	225042468	protein_coding	1.779	4.105	8.325	7.343e-16	1.398e-13	25.39
RGS1	ENSG00000090104	ENSG00000090104	regulator of G protein signaling 1 [Source:HGNC Symbol;Acc:HGNC:9991]	1	192575763	192580024	protein_coding	1.777	3.734	7.271	1.307e-12	1.468e-10	18.11
ITGA4	ENSG00000115232	ENSG00000115232	integrin subunit alpha 4 [Source:HGNC Symbol;Acc:HGNC:6140]	2	181457202	181538940	protein_coding	1.777	3.144	7.445	3.998e-13	4.929e-11	19.28
DDX60L	ENSG00000181381	ENSG00000181381	DExD/H-box 60 like [Source:HGNC Symbol;Acc:HGNC:26429]	4	168356735	168537786	protein_coding	1.776	7.526	7.909	1.549e-14	2.393e-12	22.31
AC002511.1	ENSG00000232680	ENSG00000232680	novel transcript	19	35432957	35434642	lncRNA	1.775	-0.012	4.658	4.043e-06	0.0001203	3.931
RUFY4	ENSG00000188282	ENSG00000188282	RUN and FYVE domain containing 4 [Source:HGNC Symbol;Acc:HGNC:24804]	2	218034960	218090581	protein_coding	1.774	0.1606	5.974	4.267e-09	2.564e-07	10.41
NLRC3	ENSG00000167984	ENSG00000167984	NLR family CARD domain containing 3 [Source:HGNC Symbol;Acc:HGNC:29889]	16	3539033	3577403	protein_coding	1.771	1.677	5.988	3.939e-09	2.387e-07	10.45
C1QC	ENSG00000159189	ENSG00000159189	complement C1q C chain [Source:HGNC Symbol;Acc:HGNC:1245]	1	22643633	22648110	protein_coding	1.767	3.002	7.255	1.451e-12	1.612e-10	18.03
GIMAP1	ENSG00000213203	ENSG00000213203	GTPase, IMAP family member 1 [Source:HGNC Symbol;Acc:HGNC:23237]	7	150716606	150724284	protein_coding	1.767	-0.5546	5.669	2.372e-08	1.208e-06	8.788
CIITA	ENSG00000179583	ENSG00000179583	class II major histocompatibility complex transactivator [Source:HGNC Symbol;Acc:HGNC:7067]	16	10866222	10943021	protein_coding	1.765	4.895	10.05	7.407e-22	2.872e-19	38.88
GPR174	ENSG00000147138	ENSG00000147138	G protein-coupled receptor 174 [Source:HGNC Symbol;Acc:HGNC:30245]	X	79144688	79175318	protein_coding	1.763	0.3265	5.406	9.798e-08	4.39e-06	7.43
RAB39A	ENSG00000179331	ENSG00000179331	RAB39A, member RAS oncogene family [Source:HGNC Symbol;Acc:HGNC:16521]	11	107928448	107963482	protein_coding	1.763	-1.693	5.455	7.559e-08	3.497e-06	7.702
TMEM176B	ENSG00000106565	ENSG00000106565	transmembrane protein 176B [Source:HGNC Symbol;Acc:HGNC:29596]	7	150791285	150801360	protein_coding	1.747	0.845	5.958	4.673e-09	2.753e-07	10.31
UBE2L6	ENSG00000156587	ENSG00000156587	ubiquitin conjugating enzyme E2 L6 [Source:HGNC Symbol;Acc:HGNC:12490]	11	57551656	57568284	protein_coding	1.744	5.699	11.8	1.178e-28	8.977e-26	54.26
IL12RB2	ENSG00000081985	ENSG00000081985	interleukin 12 receptor subunit beta 2 [Source:HGNC Symbol;Acc:HGNC:5972]	1	67307364	67398724	protein_coding	1.741	-0.5429	5.726	1.737e-08	9.052e-07	9.082
EMILIN2	ENSG00000132205	ENSG00000132205	elastin microfibril interfacer 2 [Source:HGNC Symbol;Acc:HGNC:19881]	18	2847006	2916003	protein_coding	1.741	4.006	6.102	2.037e-09	1.317e-07	10.99
SECTM1	ENSG00000141574	ENSG00000141574	secreted and transmembrane 1 [Source:HGNC Symbol;Acc:HGNC:10707]	17	82321024	82334074	protein_coding	1.739	5.688	7.301	1.062e-12	1.218e-10	18.25
MX2	ENSG00000183486	ENSG00000183486	MX dynamin like GTPase 2 [Source:HGNC Symbol;Acc:HGNC:7533]	21	41361999	41409393	protein_coding	1.739	7.373	8.173	2.265e-15	3.96e-13	24.2
AC098613.1	ENSG00000223552	ENSG00000223552	CCR5 antisense RNA [Source:HGNC Symbol;Acc:HGNC:54398]	3	46364955	46407059	lncRNA	1.739	-0.8853	4.84	1.712e-06	5.677e-05	4.762
IL27	ENSG00000197272	ENSG00000197272	interleukin 27 [Source:HGNC Symbol;Acc:HGNC:19157]	16	28499362	28512051	protein_coding	1.738	-1.517	5.03	6.75e-07	2.53e-05	5.643
IGKC	ENSG00000211592	ENSG00000211592	immunoglobulin kappa constant [Source:HGNC Symbol;Acc:HGNC:5716]	2	88857161	88857683	IG_C_gene	1.738	-0.2804	4.398	1.323e-05	0.0003221	2.833
AC139495.3	ENSG00000250138	ENSG00000250138	POM121 membrane glycoprotein-like 1 (POM121L1) pseudogene	5	69631963	69636399	unprocessed_pseudogene	1.738	2.469	4.91	1.219e-06	4.235e-05	4.948
TRIM22	ENSG00000132274	ENSG00000132274	tripartite motif containing 22 [Source:HGNC Symbol;Acc:HGNC:16379]	11	5689697	5737089	protein_coding	1.733	7.023	10.89	4.797e-25	2.798e-22	46.09
PARVG	ENSG00000138964	ENSG00000138964	parvin gamma [Source:HGNC Symbol;Acc:HGNC:14654]	22	44172956	44219533	protein_coding	1.732	3.45	5.969	4.4e-09	2.614e-07	10.28
ZNF683	ENSG00000176083	ENSG00000176083	zinc finger protein 683 [Source:HGNC Symbol;Acc:HGNC:28495]	1	26361634	26374522	protein_coding	1.718	-1.028	5.084	5.146e-07	2.003e-05	5.893
CARD16	ENSG00000204397	ENSG00000204397	caspase recruitment domain family member 16 [Source:HGNC Symbol;Acc:HGNC:33701]	11	105041326	105101431	transcribed_unprocessed_pseudogene	1.716	4.132	5.79	1.215e-08	6.527e-07	9.266
AL512306.2	ENSG00000240219	ENSG00000240219	novel transcript	1	204626775	204629712	lncRNA	1.716	0.03094	5.605	3.366e-08	1.658e-06	8.448
HSH2D	ENSG00000196684	ENSG00000196684	hematopoietic SH2 domain containing [Source:HGNC Symbol;Acc:HGNC:24920]	19	16134028	16158575	protein_coding	1.713	4.869	8.16	2.494e-15	4.255e-13	24.18
PLVAP	ENSG00000130300	ENSG00000130300	plasmalemma vesicle associated protein [Source:HGNC Symbol;Acc:HGNC:13635]	19	17351450	17377342	protein_coding	1.711	-1.415	5.416	9.279e-08	4.193e-06	7.507
AC004687.1	ENSG00000265206	ENSG00000265206	novel transcript, MIR142 host	17	58330884	58332508	lncRNA	1.71	2.611	4.925	1.132e-06	3.979e-05	5.014
MCUB	ENSG00000005059	ENSG00000005059	mitochondrial calcium uniporter dominant negative subunit beta [Source:HGNC Symbol;Acc:HGNC:26076]	4	109560209	109688719	protein_coding	1.709	2.397	8.052	5.483e-15	9.135e-13	23.45
CSF2RB	ENSG00000100368	ENSG00000100368	colony stimulating factor 2 receptor subunit beta [Source:HGNC Symbol;Acc:HGNC:2436]	22	36913628	36940439	protein_coding	1.709	6.615	4.483	9.033e-06	0.0002358	2.808
LGALS1	ENSG00000100097	ENSG00000100097	galectin 1 [Source:HGNC Symbol;Acc:HGNC:6561]	22	37675636	37679802	protein_coding	1.708	2.668	7.165	2.657e-12	2.751e-10	17.45
GVINP1	ENSG00000254838	ENSG00000254838	GTPase, very large interferon inducible pseudogene 1 [Source:HGNC Symbol;Acc:HGNC:25813]	11	6713536	6746439	transcribed_unprocessed_pseudogene	1.708	3.634	7.38	6.241e-13	7.52e-11	18.84
FAM78A	ENSG00000126882	ENSG00000126882	family with sequence similarity 78 member A [Source:HGNC Symbol;Acc:HGNC:25465]	9	131258076	131276510	protein_coding	1.706	1.588	6.124	1.794e-09	1.178e-07	11.21
MLKL	ENSG00000168404	ENSG00000168404	mixed lineage kinase domain like pseudokinase [Source:HGNC Symbol;Acc:HGNC:26617]	16	74671855	74700960	protein_coding	1.706	4.11	6.806	2.757e-11	2.471e-09	15.15
IGHA1	ENSG00000211895	ENSG00000211895	immunoglobulin heavy constant alpha 1 [Source:HGNC Symbol;Acc:HGNC:5478]	14	105703995	105708665	IG_C_gene	1.706	-0.5038	4.147	3.925e-05	0.0008207	1.833
GRAP2	ENSG00000100351	ENSG00000100351	GRB2 related adaptor protein 2 [Source:HGNC Symbol;Acc:HGNC:4563]	22	39901084	39973721	protein_coding	1.705	0.9664	5.631	2.931e-08	1.454e-06	8.559
TAGAP	ENSG00000164691	ENSG00000164691	T cell activation RhoGTPase activating protein [Source:HGNC Symbol;Acc:HGNC:15669]	6	159034468	159045152	protein_coding	1.705	6.388	5.663	2.456e-08	1.244e-06	8.478
CSF1R	ENSG00000182578	ENSG00000182578	colony stimulating factor 1 receptor [Source:HGNC Symbol;Acc:HGNC:2433]	5	150053291	150113372	protein_coding	1.705	3.109	6.426	2.947e-10	2.261e-08	12.89
AC009951.1	ENSG00000279166	ENSG00000279166	TEC	2	144494265	144496878	TEC	1.705	2.355	4.304	2e-05	0.0004636	2.321
STAT1	ENSG00000115415	ENSG00000115415	signal transducer and activator of transcription 1 [Source:HGNC Symbol;Acc:HGNC:11362]	2	190908460	191020960	protein_coding	1.701	7.889	10.8	1.082e-24	5.627e-22	45.28
FAM20A	ENSG00000108950	ENSG00000108950	FAM20A golgi associated secretory pathway pseudokinase [Source:HGNC Symbol;Acc:HGNC:23015]	17	68535113	68601367	protein_coding	1.699	1.948	6.826	2.423e-11	2.189e-09	15.33
TRIM5	ENSG00000132256	ENSG00000132256	tripartite motif containing 5 [Source:HGNC Symbol;Acc:HGNC:16276]	11	5663195	5938619	protein_coding	1.699	3.231	8.194	1.947e-15	3.47e-13	24.45
AOAH	ENSG00000136250	ENSG00000136250	acyloxyacyl hydrolase [Source:HGNC Symbol;Acc:HGNC:548]	7	36512941	36724549	protein_coding	1.699	3.32	5.271	1.988e-07	8.464e-06	6.632
HELZ2	ENSG00000130589	ENSG00000130589	helicase with zinc finger 2 [Source:HGNC Symbol;Acc:HGNC:30021]	20	63558086	63574239	protein_coding	1.698	6.709	8.562	1.231e-16	2.679e-14	27.08
NCF1	ENSG00000158517	ENSG00000158517	neutrophil cytosolic factor 1 [Source:HGNC Symbol;Acc:HGNC:7660]	7	74773962	74789376	protein_coding	1.698	3.68	4.982	8.563e-07	3.122e-05	5.218
NEXN	ENSG00000162614	ENSG00000162614	nexilin F-actin binding protein [Source:HGNC Symbol;Acc:HGNC:29557]	1	77888513	77943895	protein_coding	1.696	-1.148	5.659	2.511e-08	1.266e-06	8.739
CTSW	ENSG00000172543	ENSG00000172543	cathepsin W [Source:HGNC Symbol;Acc:HGNC:2546]	11	65879809	65883741	protein_coding	1.694	-0.6716	5.264	2.056e-07	8.717e-06	6.751
SPN	ENSG00000197471	ENSG00000197471	sialophorin [Source:HGNC Symbol;Acc:HGNC:11249]	16	29662979	29670876	protein_coding	1.694	2.562	6.542	1.442e-10	1.178e-08	13.6
SASH3	ENSG00000122122	ENSG00000122122	SAM and SH3 domain containing 3 [Source:HGNC Symbol;Acc:HGNC:15975]	X	129779949	129795201	protein_coding	1.693	4.067	6.233	9.382e-10	6.539e-08	11.74
PLXND1	ENSG00000004399	ENSG00000004399	plexin D1 [Source:HGNC Symbol;Acc:HGNC:9107]	3	129555214	129606676	protein_coding	1.692	2.597	7.087	4.441e-12	4.385e-10	16.96
STAT4	ENSG00000138378	ENSG00000138378	signal transducer and activator of transcription 4 [Source:HGNC Symbol;Acc:HGNC:11365]	2	191029576	191151596	protein_coding	1.687	2.243	6.44	2.7e-10	2.086e-08	13.01
MS4A7	ENSG00000166927	ENSG00000166927	membrane spanning 4-domains A7 [Source:HGNC Symbol;Acc:HGNC:13378]	11	60378485	60395951	protein_coding	1.687	2.043	6.318	5.672e-10	4.114e-08	12.3
MKI67	ENSG00000148773	ENSG00000148773	marker of proliferation Ki-67 [Source:HGNC Symbol;Acc:HGNC:7107]	10	128096659	128126423	protein_coding	1.686	1.845	5.538	4.851e-08	2.341e-06	8.045
LAMP3	ENSG00000078081	ENSG00000078081	lysosomal associated membrane protein 3 [Source:HGNC Symbol;Acc:HGNC:14582]	3	183122215	183163839	protein_coding	1.685	4.065	8.904	8.823e-18	2.163e-15	29.7
BISPR	ENSG00000282851	ENSG00000282851	BST2 interferon stimulated positive regulator [Source:HGNC Symbol;Acc:HGNC:51290]	19	17405686	17419324	lncRNA	1.68	1.772	6.715	4.904e-11	4.235e-09	14.66
IFIT5	ENSG00000152778	ENSG00000152778	interferon induced protein with tetratricopeptide repeats 5 [Source:HGNC Symbol;Acc:HGNC:13328]	10	89414568	89421605	protein_coding	1.672	4.963	9.762	8.53e-21	2.934e-18	36.49
CD22	ENSG00000012124	ENSG00000012124	CD22 molecule [Source:HGNC Symbol;Acc:HGNC:1643]	19	35319261	35347361	protein_coding	1.671	0.6721	4.493	8.631e-06	0.0002264	3.196
HERC6	ENSG00000138642	ENSG00000138642	HECT and RLD domain containing E3 ubiquitin protein ligase family member 6 [Source:HGNC Symbol;Acc:HGNC:26072]	4	88378739	88443097	protein_coding	1.669	5.256	8.912	8.26e-18	2.073e-15	29.75
PTPN7	ENSG00000143851	ENSG00000143851	protein tyrosine phosphatase non-receptor type 7 [Source:HGNC Symbol;Acc:HGNC:9659]	1	202147013	202161588	protein_coding	1.667	3.206	6.202	1.132e-09	7.74e-08	11.59
CCND2	ENSG00000118971	ENSG00000118971	cyclin D2 [Source:HGNC Symbol;Acc:HGNC:1583]	12	4269771	4305353	protein_coding	1.665	3.392	6.637	8.006e-11	6.696e-09	14.14
TBX21	ENSG00000073861	ENSG00000073861	T-box transcription factor 21 [Source:HGNC Symbol;Acc:HGNC:11599]	17	47733236	47746122	protein_coding	1.663	-0.5072	5.13	4.076e-07	1.628e-05	6.103
[truncated: 1,161 more rows]
